# Supplementary material for: trans-Bis[acetone (2-hydroxy­benzo­yl)hydrazonato-κ2 N′,O]bis­(pyridine-κN)zinc(II)
Source: Acta Crystallogr Sect E Struct Rep Online. 2009 Jan 23;65(Pt 2):m219–20. doi: 10.1107/S1600536809001949 (PMC2968143; doi:10.1107/S1600536809001949)
Supplement: Supplementary file 1 [file e-65-0m219-sup1.cif]

##############################################################################
###                                                                        ###
###        Electronic paper (Acta Crystallographica Section E)             ###
###                                                                        ###
##############################################################################
#                                                                            #
# This CIF contains the data in a paper accepted for publication in Acta     #
# Crystallographica Section E. It conforms to the requirements of Notes      #
# for Authors for Section E, and has been peer reviewed under the auspices   #
# of the IUCr Commission on Journals.                                        #
#                                                                            #
# Full details of the Crystallographic Information File format               #
# are given in the paper "The Crystallographic Information File (CIF):       #
# a New Standard Archive File for Crystallography" by S. R. Hall, F. H.      #
# Allen and I. D. Brown [Acta Cryst. (1991), A47, 655-685].                  #
#                                                                            #
# The current version of the core CIF dictionary is obtainable from          #
# ftp://ftp.iucr.org/pub/cif_core.dic. The current version number is 2.4.    #
#                                                                            #
# Software is freely available for graphical display of the structure(s) in  #
# this CIF.  For information consult the CIF home page http://www.iucr.org/  #
# cif/home.html                                                              #
#                                                                            #
# This file may be used for bona fide research purposes within the           #
# scientific community so long as proper attribution is given to the journal # 
# article from which it was obtained.                                        #
#                                                                            #
##############################################################################
                                             
data_global
_audit_creation_method     'SHELXL97 '
_journal_date_recd_electronic     2008-12-05
_journal_date_accepted     2009-01-15
_journal_name_full     'Acta Crystallographica, Section E'
_journal_year     2009
_journal_volume     65
_journal_issue      2
_journal_page_first     m219
_journal_page_last     m220
_journal_paper_category     QM
_journal_coeditor_code     HY2173
_publ_contact_author_name     'Professor Shen Lin'
_publ_contact_author_address
;
College of Chemistry and materials science,
Fujian Normal University
Fuzhou 350007
People's Republic of China
;
_publ_contact_author_email     shenlin@fjnu.edu.cn
_publ_contact_author_fax     '+86-591-83465393'
_publ_contact_author_phone     '+86-591-22868169'
_publ_section_title
;\
<i>trans</i>-Bis[acetone
(2-hydroxybenzoyl)hydrazonato-\k^2^<i>N</i>',<i>O</i>]bis(pyridine-\
\k<i>N</i>)zinc(II)
;
loop_
    _publ_author_name
    _publ_author_footnote
    _publ_author_address
    'Ming-Xing Yang' .
;
College of Chemistry and Materials Science
Fujian Normal University
Fuzhou, Fujian 350007
People's Republic of China
and
State Key Laboratory of Structural Chemistry
Fujian Institute of Research on the Structure of Matter
Chinese Academy of Sciences
Fuzhou, Fujian 350002
People's Republic of China
;
    'Shen Lin' .
;
College of Chemistry and Materials Science
Fujian Normal University
Fuzhou, Fujian 350007
People's Republic of China
and
State Key Laboratory of Structural Chemistry
Fujian Institute of Research on the Structure of Matter
Chinese Academy of Sciences
Fuzhou, Fujian 350002
People's Republic of China
;
    'Li-Juan Chen' .
;
College of Chemistry and Materials Science
Fujian Normal University
Fuzhou, Fujian 350007
People's Republic of China
;
    'Xiao-Hua Chen' .
;
College of Chemistry and Materials Science
Fujian Normal University
Fuzhou, Fujian 350007
People's Republic of China
;
data_I
loop_
    _chemical_name_systematic
;
<i>trans</i>-Bis[acetone
(2-hydroxybenzoyl)hydrazonato-\k^2^<i>N</i>',<i>O</i>]bis(pyridine-
\k<i>N</i>)zinc(II)
;
_chemical_name_common     ?
_chemical_formula_moiety     'C30 H32 N6 O4 Zn'
_chemical_formula_sum     'C30 H32 N6 O4 Zn'
_chemical_formula_iupac     '[Zn (C10 H11 N2 O2)2 (C5 H5 N)2]'
_chemical_formula_weight     605.99
_chemical_melting_point     ?
_symmetry_cell_setting     Monoclinic
_symmetry_space_group_name_H-M     'P 21/n'
_symmetry_space_group_name_Hall     '-P 2yn'
loop_
    _symmetry_equiv_pos_as_xyz
    'x, y, z'
    '-x+1/2, y+1/2, -z+1/2'
    '-x, -y, -z'
    'x-1/2, -y-1/2, z-1/2'
_cell_length_a     7.8225(8)
_cell_length_b     10.0381(10)
_cell_length_c     18.8201(18)
_cell_angle_alpha     90.00
_cell_angle_beta     96.21(4)
_cell_angle_gamma     90.00
_cell_volume     1469.1(3)
_cell_formula_units_Z     2
_cell_measurement_reflns_used     3282
_cell_measurement_theta_min     2.30
_cell_measurement_theta_max     27.49
_cell_measurement_temperature     293(2)
_exptl_crystal_description     block
_exptl_crystal_colour     yellow
_exptl_crystal_size_max     0.35
_exptl_crystal_size_mid     0.26
_exptl_crystal_size_min     0.15
_exptl_crystal_density_diffrn     1.370
_exptl_crystal_density_meas     ?
_exptl_crystal_density_method     'not measured'
_exptl_crystal_F_000     632
_exptl_absorpt_coefficient_mu     0.881
_exptl_absorpt_correction_type     none
_exptl_absorpt_process_details     ?
_exptl_absorpt_correction_T_min     ?
_exptl_absorpt_correction_T_max     ?
_diffrn_ambient_temperature     293(2)
_diffrn_radiation_type     MoK\a
_diffrn_radiation_wavelength     0.71073
_diffrn_radiation_source     '18 kW rotation anode'
_diffrn_radiation_monochromator     graphite
_diffrn_measurement_device_type     'Rigaku R-AXIS RAPID'
_diffrn_measurement_method     \w
_diffrn_detector_area_resol_mean     ?
_diffrn_reflns_number     13028
_diffrn_reflns_av_R_equivalents     0.0340
_diffrn_reflns_av_sigmaI/netI     0.0379
_diffrn_reflns_theta_min     2.30
_diffrn_reflns_theta_max     27.49
_diffrn_reflns_theta_full     27.49
_diffrn_measured_fraction_theta_max     0.973
_diffrn_measured_fraction_theta_full     0.973
_diffrn_reflns_limit_h_min     0
_diffrn_reflns_limit_h_max     10
_diffrn_reflns_limit_k_min     0
_diffrn_reflns_limit_k_max     13
_diffrn_reflns_limit_l_min     -24
_diffrn_reflns_limit_l_max     24
_diffrn_standards_number     ?
_diffrn_standards_interval_count     ?
_diffrn_standards_interval_time     ?
_diffrn_standards_decay_%     ?
_reflns_number_total     3282
_reflns_number_gt     2334
_reflns_threshold_expression     I>2\s(I)
_refine_ls_structure_factor_coef     Fsqd
_refine_ls_matrix_type     full
_refine_ls_R_factor_all     0.0541
_refine_ls_R_factor_gt     0.0333
_refine_ls_wR_factor_gt     0.0897
_refine_ls_wR_factor_ref     0.0970
_refine_ls_goodness_of_fit_ref     0.983
_refine_ls_restrained_S_all     0.983
_refine_ls_number_reflns     3282
_refine_ls_number_parameters     188
_refine_ls_number_restraints     0
_refine_ls_hydrogen_treatment     constr
_refine_ls_weighting_scheme     calc
_refine_ls_weighting_details
                  'calc w=1/[\s^2^(Fo^2^)+(0.058P)^2^] where P=(Fo^2^+2Fc^2^)/3'
_atom_sites_solution_hydrogens     geom
_atom_sites_solution_primary     direct
_atom_sites_solution_secondary     difmap
_refine_ls_shift/su_max     0.000
_refine_ls_shift/su_mean     0.000
_refine_diff_density_max     0.380
_refine_diff_density_min     -0.332
_refine_ls_extinction_method     none
_refine_ls_extinction_coef     ?
loop_
    _atom_type_symbol
    _atom_type_description
    _atom_type_scat_dispersion_real
    _atom_type_scat_dispersion_imag
    _atom_type_scat_source
    'C' 'C' 0.0033 0.0016
                         'International Tables Vol C Tables 4.2.6.8 and 6.1.1.4'
    'H' 'H' 0.0000 0.0000
                         'International Tables Vol C Tables 4.2.6.8 and 6.1.1.4'
    'N' 'N' 0.0061 0.0033
                         'International Tables Vol C Tables 4.2.6.8 and 6.1.1.4'
    'O' 'O' 0.0106 0.0060
                         'International Tables Vol C Tables 4.2.6.8 and 6.1.1.4'
    'Zn' 'Zn' 0.2839 1.4301
                         'International Tables Vol C Tables 4.2.6.8 and 6.1.1.4'
_computing_data_collection     'PROCESS-AUTO (Rigaku, 1998)'
_computing_cell_refinement     'PROCESS-AUTO (Rigaku, 1998)'
_computing_data_reduction     'PROCESS-AUTO (Rigaku, 1998)'
_computing_structure_solution     'SHELXS97 (Sheldrick, 2008)'
_computing_structure_refinement     'SHELXL97 (Sheldrick, 2008)'
_computing_molecular_graphics     'SHELXTL (Sheldrick, 2008)'
_computing_publication_material     'SHELXTL (Sheldrick, 2008)'
loop_
    _atom_site_type_symbol
    _atom_site_label
    _atom_site_fract_x
    _atom_site_fract_y
    _atom_site_fract_z
    _atom_site_U_iso_or_equiv
    _atom_site_adp_type
    _atom_site_calc_flag
    _atom_site_refinement_flags
    _atom_site_occupancy
    _atom_site_disorder_assembly
    _atom_site_disorder_group
    Zn Zn1 0.5000 0.0000 0.0000 0.04214(12) Uani d S 1 . .
    O O1 0.4610(2) 0.49143(15) 0.11896(11) 0.0690(5) Uani d . 1 . .
    H H1 0.5171 0.4215 0.0926 0.113(11) Uiso d R 1 . .
    O O2 0.35166(17) 0.09309(14) 0.06705(8) 0.0492(3) Uani d . 1 . .
    N N1 0.5358(2) 0.27234(16) 0.06295(8) 0.0423(4) Uani d . 1 . .
    N N2 0.6294(2) 0.19207(16) 0.02003(8) 0.0433(4) Uani d . 1 . .
    N N3 0.6638(2) -0.09222(17) 0.09654(9) 0.0469(4) Uani d . 1 . .
    C C1 0.2948(2) 0.2914(2) 0.12902(10) 0.0435(4) Uani d . 1 . .
    C C2 0.3302(3) 0.4273(2) 0.14421(11) 0.0525(5) Uani d . 1 . .
    C C3 0.2284(4) 0.4958(3) 0.18860(14) 0.0694(7) Uani d . 1 . .
    H H3A 0.2484 0.5859 0.1977 0.083 Uiso calc R 1 . .
    C C4 0.1004(4) 0.4326(3) 0.21861(15) 0.0755(8) Uani d . 1 . .
    H H4A 0.0372 0.4790 0.2496 0.091 Uiso calc R 1 . .
    C C5 0.0628(4) 0.3007(3) 0.20383(15) 0.0753(7) Uani d . 1 . .
    H H5A -0.0267 0.2587 0.2237 0.090 Uiso calc R 1 . .
    C C6 0.1600(3) 0.2321(2) 0.15905(12) 0.0567(5) Uani d . 1 . .
    H H6A 0.1342 0.1433 0.1487 0.068 Uiso calc R 1 . .
    C C7 0.3987(2) 0.21174(19) 0.08292(10) 0.0397(4) Uani d . 1 . .
    C C8 0.7671(3) 0.2453(2) 0.00115(12) 0.0511(5) Uani d . 1 . .
    C C9 0.8255(3) 0.3833(2) 0.02229(16) 0.0741(7) Uani d . 1 . .
    H H9A 0.7457 0.4226 0.0515 0.111 Uiso calc R 1 . .
    H H9B 0.8308 0.4364 -0.0198 0.111 Uiso calc R 1 . .
    H H9C 0.9374 0.3792 0.0487 0.111 Uiso calc R 1 . .
    C C10 0.8761(3) 0.1689(3) -0.04426(17) 0.0835(9) Uani d . 1 . .
    H H10A 0.8262 0.0826 -0.0543 0.125 Uiso calc R 1 . .
    H H10B 0.9893 0.1587 -0.0195 0.125 Uiso calc R 1 . .
    H H10C 0.8833 0.2159 -0.0883 0.125 Uiso calc R 1 . .
    C C11 0.7532(3) -0.0149(2) 0.14528(13) 0.0584(6) Uani d . 1 . .
    H H11A 0.7448 0.0771 0.1401 0.070 Uiso calc R 1 . .
    C C12 0.8567(3) -0.0653(3) 0.20266(13) 0.0659(7) Uani d . 1 . .
    H H12A 0.9172 -0.0082 0.2352 0.079 Uiso calc R 1 . .
    C C13 0.8699(3) -0.2014(3) 0.21143(13) 0.0647(6) Uani d . 1 . .
    H H13A 0.9398 -0.2380 0.2496 0.078 Uiso calc R 1 . .
    C C14 0.7773(3) -0.2813(2) 0.16238(13) 0.0624(6) Uani d . 1 . .
    H H14A 0.7824 -0.3735 0.1667 0.075 Uiso calc R 1 . .
    C C15 0.6764(3) -0.2228(2) 0.10655(12) 0.0549(5) Uani d . 1 . .
    H H15A 0.6134 -0.2781 0.0739 0.066 Uiso calc R 1 . .
loop_
    _atom_site_aniso_label
    _atom_site_aniso_U_11
    _atom_site_aniso_U_22
    _atom_site_aniso_U_33
    _atom_site_aniso_U_12
    _atom_site_aniso_U_13
    _atom_site_aniso_U_23
    Zn1 0.04131(17) 0.03917(18) 0.04726(19) -0.01003(14) 0.01086(12)
                                                                    -0.00788(15)
    O1 0.0754(11) 0.0435(8) 0.0881(12) -0.0109(8) 0.0086(10) -0.0158(9)
    O2 0.0496(7) 0.0406(7) 0.0606(9) -0.0129(6) 0.0201(6) -0.0087(7)
    N1 0.0429(8) 0.0400(8) 0.0437(8) -0.0079(7) 0.0031(7) -0.0041(7)
    N2 0.0410(8) 0.0441(9) 0.0447(9) -0.0106(7) 0.0046(7) -0.0030(7)
    N3 0.0466(9) 0.0486(10) 0.0449(9) -0.0068(8) 0.0024(7) -0.0018(8)
    C1 0.0495(10) 0.0437(10) 0.0360(9) 0.0032(9) -0.0008(8) -0.0007(8)
    C2 0.0589(12) 0.0486(12) 0.0476(12) 0.0048(11) -0.0056(10) -0.0054(10)
    C3 0.0841(17) 0.0553(14) 0.0669(15) 0.0167(14) -0.0013(13) -0.0165(13)
    C4 0.0821(18) 0.0784(19) 0.0683(16) 0.0286(16) 0.0177(14) -0.0098(14)
    C5 0.0811(17) 0.0750(18) 0.0756(17) 0.0154(15) 0.0344(14) 0.0028(14)
    C6 0.0617(13) 0.0532(13) 0.0582(13) 0.0043(11) 0.0201(10) 0.0016(11)
    C7 0.0435(9) 0.0391(9) 0.0355(9) -0.0050(8) -0.0003(7) -0.0001(8)
    C8 0.0447(10) 0.0505(12) 0.0587(12) -0.0168(9) 0.0076(9) 0.0020(10)
    C9 0.0645(14) 0.0572(15) 0.102(2) -0.0289(12) 0.0137(14) 0.0001(14)
    C10 0.0660(15) 0.0813(19) 0.111(2) -0.0259(14) 0.0433(15) -0.0134(17)
    C11 0.0641(13) 0.0516(13) 0.0571(13) -0.0078(11) -0.0041(11) -0.0051(10)
    C12 0.0678(15) 0.0684(16) 0.0573(14) -0.0087(13) -0.0130(12) -0.0074(12)
    C13 0.0652(14) 0.0717(16) 0.0536(13) -0.0039(13) -0.0107(11) 0.0098(12)
    C14 0.0699(15) 0.0526(13) 0.0626(14) -0.0059(12) -0.0032(12) 0.0078(12)
    C15 0.0588(12) 0.0526(12) 0.0511(12) -0.0104(11) -0.0039(10) -0.0007(10)
_geom_special_details
;
All e.s.d.'s (except the e.s.d. in the dihedral angle between two l.s. planes)
are estimated using the full covariance matrix. The cell e.s.d.'s are taken
into account individually in the estimation of e.s.d.'s in distances, angles
and torsion angles; correlations between e.s.d.'s in cell parameters are only
used when they are defined by crystal symmetry. An approximate (isotropic)
treatment of cell e.s.d.'s is used for estimating e.s.d.'s involving l.s.
planes.
;
loop_
    _geom_bond_atom_site_label_1
    _geom_bond_atom_site_label_2
    _geom_bond_site_symmetry_2
    _geom_bond_distance
    _geom_bond_publ_flag
    Zn1 O2 3_655 2.0319(14) ?
    Zn1 O2 . 2.0319(14) yes
    Zn1 N2 . 2.1912(16) yes
    Zn1 N2 3_655 2.1912(16) ?
    Zn1 N3 3_655 2.3013(18) ?
    Zn1 N3 . 2.3013(18) yes
    O1 C2 . 1.338(3) ?
    O1 H1 . 0.99 ?
    O2 C7 . 1.273(2) ?
    N1 C7 . 1.322(2) ?
    N1 N2 . 1.402(2) ?
    N2 C8 . 1.286(2) ?
    N3 C15 . 1.326(3) ?
    N3 C11 . 1.339(3) ?
    C1 C6 . 1.384(3) ?
    C1 C2 . 1.415(3) ?
    C1 C7 . 1.485(3) ?
    C2 C3 . 1.396(3) ?
    C3 C4 . 1.359(4) ?
    C3 H3A . 0.9300 ?
    C4 C5 . 1.378(4) ?
    C4 H4A . 0.9300 ?
    C5 C6 . 1.379(3) ?
    C5 H5A . 0.9300 ?
    C6 H6A . 0.9300 ?
    C8 C10 . 1.485(3) ?
    C8 C9 . 1.498(3) ?
    C9 H9A . 0.9600 ?
    C9 H9B . 0.9600 ?
    C9 H9C . 0.9600 ?
    C10 H10A . 0.9600 ?
    C10 H10B . 0.9600 ?
    C10 H10C . 0.9600 ?
    C11 C12 . 1.374(3) ?
    C11 H11A . 0.9300 ?
    C12 C13 . 1.379(4) ?
    C12 H12A . 0.9300 ?
    C13 C14 . 1.369(3) ?
    C13 H13A . 0.9300 ?
    C14 C15 . 1.375(3) ?
    C14 H14A . 0.9300 ?
    C15 H15A . 0.9300 ?
loop_
    _geom_angle_atom_site_label_1
    _geom_angle_atom_site_label_2
    _geom_angle_atom_site_label_3
    _geom_angle_site_symmetry_1
    _geom_angle_site_symmetry_3
    _geom_angle
    _geom_angle_publ_flag
    O2 Zn1 O2 3_655 . 180.00(6) ?
    O2 Zn1 N2 3_655 . 103.14(6) ?
    O2 Zn1 N2 . . 76.86(6) ?
    O2 Zn1 N2 3_655 3_655 76.86(6) ?
    O2 Zn1 N2 . 3_655 103.14(6) ?
    N2 Zn1 N2 . 3_655 180.00(9) ?
    O2 Zn1 N3 3_655 3_655 90.07(6) ?
    O2 Zn1 N3 . 3_655 89.93(6) ?
    N2 Zn1 N3 . 3_655 89.38(6) ?
    N2 Zn1 N3 3_655 3_655 90.62(6) ?
    O2 Zn1 N3 3_655 . 89.93(6) ?
    O2 Zn1 N3 . . 90.07(6) ?
    N2 Zn1 N3 . . 90.62(6) ?
    N2 Zn1 N3 3_655 . 89.38(6) ?
    N3 Zn1 N3 3_655 . 180.00(10) ?
    C2 O1 H1 . . 103.6 ?
    C7 O2 Zn1 . . 113.95(12) ?
    C7 N1 N2 . . 112.91(15) ?
    C8 N2 N1 . . 115.16(17) ?
    C8 N2 Zn1 . . 134.68(15) ?
    N1 N2 Zn1 . . 110.16(11) ?
    C15 N3 C11 . . 116.73(19) ?
    C15 N3 Zn1 . . 122.43(14) ?
    C11 N3 Zn1 . . 120.83(15) ?
    C6 C1 C2 . . 118.3(2) ?
    C6 C1 C7 . . 119.76(18) ?
    C2 C1 C7 . . 121.98(19) ?
    O1 C2 C3 . . 118.9(2) ?
    O1 C2 C1 . . 122.2(2) ?
    C3 C2 C1 . . 119.0(2) ?
    C4 C3 C2 . . 120.8(2) ?
    C4 C3 H3A . . 119.6 ?
    C2 C3 H3A . . 119.6 ?
    C3 C4 C5 . . 121.0(3) ?
    C3 C4 H4A . . 119.5 ?
    C5 C4 H4A . . 119.5 ?
    C4 C5 C6 . . 118.9(3) ?
    C4 C5 H5A . . 120.5 ?
    C6 C5 H5A . . 120.5 ?
    C5 C6 C1 . . 122.0(2) ?
    C5 C6 H6A . . 119.0 ?
    C1 C6 H6A . . 119.0 ?
    O2 C7 N1 . . 125.93(18) ?
    O2 C7 C1 . . 118.57(17) ?
    N1 C7 C1 . . 115.49(17) ?
    N2 C8 C10 . . 119.64(19) ?
    N2 C8 C9 . . 123.4(2) ?
    C10 C8 C9 . . 116.92(19) ?
    C8 C9 H9A . . 109.5 ?
    C8 C9 H9B . . 109.5 ?
    H9A C9 H9B . . 109.5 ?
    C8 C9 H9C . . 109.5 ?
    H9A C9 H9C . . 109.5 ?
    H9B C9 H9C . . 109.5 ?
    C8 C10 H10A . . 109.5 ?
    C8 C10 H10B . . 109.5 ?
    H10A C10 H10B . . 109.5 ?
    C8 C10 H10C . . 109.5 ?
    H10A C10 H10C . . 109.5 ?
    H10B C10 H10C . . 109.5 ?
    N3 C11 C12 . . 123.0(2) ?
    N3 C11 H11A . . 118.5 ?
    C12 C11 H11A . . 118.5 ?
    C11 C12 C13 . . 119.3(2) ?
    C11 C12 H12A . . 120.4 ?
    C13 C12 H12A . . 120.4 ?
    C14 C13 C12 . . 118.2(2) ?
    C14 C13 H13A . . 120.9 ?
    C12 C13 H13A . . 120.9 ?
    C13 C14 C15 . . 118.9(2) ?
    C13 C14 H14A . . 120.6 ?
    C15 C14 H14A . . 120.6 ?
    N3 C15 C14 . . 123.9(2) ?
    N3 C15 H15A . . 118.0 ?
    C14 C15 H15A . . 118.0 ?
loop_
    _geom_hbond_atom_site_label_D
    _geom_hbond_atom_site_label_H
    _geom_hbond_atom_site_label_A
    _geom_hbond_site_symmetry_A
    _geom_hbond_distance_DH
    _geom_hbond_distance_HA
    _geom_hbond_distance_DA
    _geom_hbond_angle_DHA
    _geom_hbond_publ_flag
    O1 H1 N1 . 0.99 1.61 2.535(2) 154 y
