# Supplementary material for: trans-Bis[acetone (2-hydroxy­benzo­yl)hydrazonato-κ2 N′,O]bis­(pyridine-κN)zinc(II)
Source: Acta Crystallogr Sect E Struct Rep Online. 2009 Jan 23;65(Pt 2):m219–20. doi: 10.1107/S1600536809001949 (PMC2968143; doi:10.1107/S1600536809001949)
Supplement: Supplementary file 2 [file e-65-0m219-Isup2.hkl]

# 
# h,k,l, Fc-squared, Fo-squared, sigma(Fo-squared) and status flag 
# 
data_I
_shelx_title ' d in P2(1)/n' 
_shelx_refln_list_code          4 
_shelx_F_calc_maximum      181.48 
_exptl_crystal_F_000       632.00 
_reflns_d_resolution_high  0.7700 
 
loop_ 
 _symmetry_equiv_pos_as_xyz 
 'x, y, z' 
 '-x+1/2, y+1/2, -z+1/2' 
 '-x, -y, -z' 
 'x-1/2, -y-1/2, z-1/2' 
 
_cell_length_a     7.8225 
_cell_length_b    10.0381 
_cell_length_c    18.8201 
_cell_angle_alpha  90.000 
_cell_angle_beta   96.210 
_cell_angle_gamma  90.000 
 
_shelx_F_squared_multiplier     1.000 
 
loop_ 
 _refln_index_h 
 _refln_index_k 
 _refln_index_l 
 _refln_F_squared_calc 
 _refln_F_squared_meas 
 _refln_F_squared_sigma 
 _refln_observed_status 
   4   0   0       25.90       19.33      2.06 o 
   6   0   0     1170.22     1237.32     21.14 o 
   8   0   0      289.97      285.87      5.54 o 
  10   0   0        2.38        1.80      5.80 o 
   1   1   0     2902.10     2744.92     22.56 o 
   2   1   0      103.03      103.63      3.09 o 
   3   1   0       58.99       57.10      2.45 o 
   4   1   0     1133.80     1287.46     14.56 o 
   5   1   0      670.80      592.76     14.95 o 
   6   1   0        3.49        5.03      3.09 o 
   7   1   0      311.18      313.84      8.64 o 
   8   1   0       16.10        8.38      3.74 o 
   9   1   0       66.87       60.45      5.03 o 
  10   1   0        9.17        6.57      5.93 o 
   0   2   0       66.59       74.24      1.68 o 
   1   2   0      754.70      806.97      7.73 o 
   2   2   0     2262.11     2379.66     17.66 o 
   3   2   0        4.32        8.64      2.71 o 
   4   2   0     2205.97     2272.94     46.92 o 
   5   2   0      293.27      303.66     19.59 o 
   6   2   0      526.15      509.24     17.27 o 
   7   2   0       67.25       61.22      8.89 o 
   8   2   0      121.42      120.25      6.57 o 
   9   2   0       12.33        9.80      4.90 o 
   1   3   0      365.03      325.18      5.54 o 
   2   3   0     1854.13     2085.28     35.96 o 
   3   3   0     1409.90     1524.87     48.46 o 
   4   3   0       87.57       74.37      3.22 o 
   5   3   0      766.88      788.02     23.59 o 
   6   3   0        2.26        1.42      4.38 o 
   7   3   0      189.43      194.49      4.00 o 
   8   3   0      243.81      229.42      9.28 o 
   9   3   0      132.50      124.12     13.40 o 
   0   4   0    13472.90    13127.62     20.49 o 
   1   4   0     1291.77     1529.77     10.18 o 
   2   4   0     1436.06      478.05    342.46 o 
   3   4   0       60.03       65.99      4.00 o 
   4   4   0     3645.11     3954.28     91.90 o 
   5   4   0       25.94       11.86     13.28 o 
   6   4   0       24.39       25.52      5.41 o 
   7   4   0        0.03        1.55      2.84 o 
   8   4   0      171.97      170.00      5.41 o 
   9   4   0       14.19        4.64     12.24 o 
   1   5   0      139.51      110.46      4.12 o 
   2   5   0       32.44       31.58      3.22 o 
   3   5   0     1366.67     1470.61    100.02 o 
   4   5   0       30.16       18.56      5.41 o 
   5   5   0      101.24      104.91      5.03 o 
   6   5   0       12.42       10.31      3.48 o 
   7   5   0       69.92       68.05      8.25 o 
   8   5   0        0.09       -5.80      8.51 o 
   9   5   0      117.11      138.30     12.63 o 
   0   6   0       12.39        4.25      1.93 o 
   1   6   0      196.60      206.48      4.38 o 
   2   6   0     2112.75     2137.73     82.36 o 
   3   6   0       86.58       85.58      3.74 o 
   4   6   0      991.65      814.18    200.03 o 
   5   6   0       32.28       34.54      4.00 o 
   6   6   0       20.03       20.36      3.22 o 
   7   6   0        1.54        0.13      3.48 o 
   8   6   0      135.47      158.53     11.34 o 
   1   7   0      201.06      195.78      5.16 o 
   2   7   0      261.25      268.99     20.49 o 
   3   7   0      344.74      345.55     16.88 o 
   4   7   0      298.38      297.22     13.15 o 
   5   7   0      742.96      701.67      4.12 o 
   6   7   0       29.80       38.41      3.35 o 
   0   8   0      510.97      526.64      5.16 o 
   1   8   0      100.58       87.64     10.31 o 
   2   8   0      261.26      262.67      6.06 o 
   3   8   0      168.83      173.87     34.41 o 
   4   8   0     1260.22     1190.80     82.23 o 
   5   8   0      189.14      186.50     10.96 o 
   6   8   0       60.93       54.00      2.71 o 
   1   9   0      270.38      290.38     12.37 o 
   2   9   0        6.15        7.09      4.38 o 
   3   9   0        2.00        1.42      4.51 o 
   4   9   0      105.32       92.80      5.80 o 
   5   9   0      126.08      111.23     13.53 o 
   0  10   0     1162.38     1154.84     59.80 o 
   1  10   0       44.87       49.88      5.54 o 
   2  10   0      103.94      108.39      5.16 o 
   3  10   0       44.00       42.66      6.32 o 
   4  10   0       55.36       54.91      4.00 o 
   5  10   0        0.29       -9.67     10.70 o 
   6  10   0       84.68      107.36     12.37 o 
   1  11   0      203.93      197.46      7.22 o 
   2  11   0        8.52        4.38      3.87 o 
   3  11   0       27.75       27.20      2.45 o 
   4  11   0        1.60       -8.25     10.70 o 
   5  11   0       76.98       87.90     12.12 o 
   0  12   0      111.32      105.04      5.16 o 
   1  12   0        3.73       -2.58      9.67 o 
   2  12   0       41.23       40.73      5.80 o 
   3  12   0       16.37       13.15      8.25 o 
  -9   0   1       73.93       72.18      5.54 o 
  -7   0   1      570.88      560.66      7.09 o 
  -5   0   1      640.58      587.47      4.38 o 
  -3   0   1      185.14      169.23      2.71 o 
  -1   0   1    11924.60    10265.15    152.35 o 
   1   0   1    15869.70    15078.85     37.25 o 
   3   0   1     3946.48     3963.17      7.86 o 
   5   0   1     1173.99     1168.24     15.98 o 
   7   0   1      664.54      662.35      3.61 o 
   9   0   1        1.37       -0.52      3.35 o 
 -10   1   1        7.84        7.86      5.93 o 
  -9   1   1        0.82       -1.80      5.28 o 
  -8   1   1      476.58      482.81     10.44 o 
  -7   1   1       21.41       19.98      5.67 o 
  -6   1   1     1089.79     1129.19     35.96 o 
  -5   1   1      165.74      175.29      5.93 o 
  -4   1   1        8.49        7.48      2.32 o 
  -3   1   1      292.26      322.35      6.96 o 
  -2   1   1      196.57      191.66      5.80 o 
  -1   1   1     1212.84     1204.84     12.24 o 
   0   1   1     4926.21      829.39    238.18 o 
   1   1   1      124.05      127.47      3.09 o 
   2   1   1     1905.40     1758.80     34.03 o 
   3   1   1       48.26       41.76      1.29 o 
   4   1   1      233.70      230.45      6.57 o 
   5   1   1      185.64      206.22      3.61 o 
   6   1   1      271.25      263.32      6.19 o 
   7   1   1       19.97       14.69      6.83 o 
   8   1   1      199.74      193.72      5.41 o 
   9   1   1      102.35       93.19     10.57 o 
  10   1   1       31.85       44.47      6.32 o 
 -10   2   1        0.72       -2.19      4.38 o 
  -9   2   1       28.69       28.23      7.09 o 
  -8   2   1       14.53       11.60      5.67 o 
  -7   2   1      260.24      264.74      9.41 o 
  -6   2   1       32.18       38.28     19.20 o 
  -5   2   1      697.75      728.22     26.81 o 
  -4   2   1      261.85      315.52      7.09 o 
  -3   2   1     1315.72     1322.39     25.39 o 
  -2   2   1      177.11      206.74      3.35 o 
  -1   2   1     1328.60     1308.47     11.21 o 
   0   2   1     4837.72     4620.24     32.09 o 
   1   2   1     3813.99     3802.32     56.58 o 
   2   2   1      470.13      442.47      8.38 o 
   3   2   1     2054.96     2001.50     41.63 o 
   4   2   1       30.94       29.52      5.03 o 
   5   2   1     1370.50     1457.21     21.40 o 
   6   2   1       12.27       13.40      3.61 o 
   7   2   1      391.80      388.73     14.69 o 
   8   2   1        0.04       -7.48      9.92 o 
   9   2   1       63.93       59.16      9.54 o 
  -9   3   1       20.87       10.70      7.60 o 
  -8   3   1      102.12       96.15      5.41 o 
  -7   3   1       88.71       93.19      4.38 o 
  -6   3   1      296.20      291.67     13.66 o 
  -5   3   1        9.79        8.89      5.80 o 
  -4   3   1     6473.72     6504.45    257.00 o 
  -3   3   1        9.37        6.57      2.71 o 
  -2   3   1      691.35      678.21      6.96 o 
  -1   3   1      269.01      291.29      4.77 o 
   0   3   1       19.79       15.98      3.22 o 
   1   3   1      238.57      280.98     14.69 o 
   2   3   1     1090.05     1143.62     22.94 o 
   3   3   1      429.61      407.80     14.05 o 
   4   3   1      966.51      892.55     17.40 o 
   5   3   1       30.87       30.16      4.12 o 
   6   3   1      316.00      343.10      4.64 o 
   7   3   1        7.76        4.51      9.54 o 
   8   3   1       25.64       24.36      9.15 o 
   9   3   1      156.27      134.56     15.60 o 
  -9   4   1       70.50       69.99      8.25 o 
  -8   4   1        9.30        7.35     11.73 o 
  -7   4   1       88.17       89.96      4.90 o 
  -6   4   1       68.17       66.76      3.61 o 
  -5   4   1      433.51      446.21     15.98 o 
  -4   4   1        2.22        5.54      3.48 o 
  -3   4   1     2489.01     2503.39     41.37 o 
  -2   4   1      269.85      327.50      5.67 o 
  -1   4   1     4608.61     4951.87    139.71 o 
   0   4   1      372.83      377.13      2.84 o 
   1   4   1     5049.77     5321.78     90.09 o 
   2   4   1        4.51        2.06      5.80 o 
   3   4   1     3131.87     3221.42     94.47 o 
   4   4   1      130.40      142.81      3.48 o 
   5   4   1      373.12      433.06      8.64 o 
   6   4   1       28.67       26.94      3.61 o 
   7   4   1      202.53      208.03      5.28 o 
   8   4   1       26.86       25.00     10.96 o 
   9   4   1       40.55       37.76      9.92 o 
  -9   5   1        2.97       -6.19      6.19 o 
  -8   5   1      163.57      146.16     18.69 o 
  -7   5   1        5.61        7.60     10.70 o 
  -6   5   1      220.97      256.74      6.44 o 
  -5   5   1      162.59      189.98      2.96 o 
  -4   5   1       54.46       53.36      6.06 o 
  -3   5   1      193.17      203.64      7.22 o 
  -2   5   1      586.27      568.65     23.33 o 
  -1   5   1      810.49      945.52     31.71 o 
   0   5   1     1061.94     1003.65      9.41 o 
   1   5   1      342.39      407.67     10.18 o 
   2   5   1      571.94      681.43     20.11 o 
   3   5   1      105.22      108.78      5.16 o 
   4   5   1      234.81      234.32      8.89 o 
   5   5   1      264.59      282.14     10.83 o 
   6   5   1      112.23      120.64      6.32 o 
   7   5   1        9.12       13.40      8.89 o 
   8   5   1      142.20      139.33      4.64 o 
   9   5   1        1.12       -4.38      7.86 o 
  -9   6   1       76.23       96.02     11.21 o 
  -7   6   1       17.80       15.08      2.32 o 
  -6   6   1       19.25       22.81      2.58 o 
  -5   6   1      173.88      200.29      3.09 o 
  -4   6   1       69.73       66.51      2.71 o 
  -3   6   1     1353.95     1362.99     16.63 o 
  -2   6   1        1.28       -0.13      3.61 o 
  -1   6   1      419.45      398.78     13.28 o 
   0   6   1      702.06      813.02     14.82 o 
   1   6   1      592.79      587.73     11.99 o 
   2   6   1       11.10       13.66      2.58 o 
   3   6   1     1436.55     1458.24     39.44 o 
   4   6   1       50.50       59.03      6.19 o 
   5   6   1      643.88      632.45     18.04 o 
   6   6   1      107.64      121.15     50.91 o 
   7   6   1       73.38       74.63      4.25 o 
   8   6   1        0.65       -0.90     16.11 o 
  -5   7   1      429.38      426.75     11.21 o 
  -4   7   1     2805.76     2898.30     98.21 o 
  -3   7   1      123.39      114.19      8.12 o 
  -2   7   1      874.79      865.22     21.65 o 
  -1   7   1        0.29       -4.25      6.44 o 
   0   7   1      147.01      133.01      4.25 o 
   1   7   1       52.66       61.35      3.09 o 
   2   7   1      298.27      326.34     17.14 o 
   3   7   1        0.51        1.42      3.35 o 
   4   7   1      246.48      245.40     11.86 o 
   5   7   1      244.85      163.17     64.70 o 
   6   7   1      193.02      201.32      4.00 o 
   7   7   1        0.23       -1.03      5.80 o 
  -5   8   1      219.95      212.41      6.19 o 
  -4   8   1        1.92        3.22      4.38 o 
  -3   8   1      938.55      943.59     29.26 o 
  -2   8   1       43.13       36.60     13.40 o 
  -1   8   1      458.49      477.01      6.96 o 
   0   8   1        0.35       -2.06      6.57 o 
   1   8   1      420.82      412.96      4.90 o 
   2   8   1      127.45      107.62      6.06 o 
   3   8   1      881.44      888.42     40.34 o 
   4   8   1       13.50       13.92      2.19 o 
   5   8   1      106.23      110.59     10.18 o 
   6   8   1        2.71        1.03      1.68 o 
  -5   9   1        5.19        6.06      4.51 o 
  -4   9   1        5.60        6.57      4.90 o 
  -3   9   1      103.41      101.31      9.02 o 
  -2   9   1      213.78      213.57      7.60 o 
  -1   9   1       89.06       78.75      8.64 o 
   0   9   1      199.21      210.09     11.47 o 
   1   9   1       40.54       30.42      7.48 o 
   2   9   1       37.83       43.69      4.51 o 
   3   9   1       71.09       70.76      4.77 o 
   4   9   1      100.74      104.53      4.77 o 
   5   9   1       24.91       22.04      2.96 o 
   6   9   1       60.11       68.18     11.08 o 
  -6  10   1       24.61       10.57     12.76 o 
  -5  10   1       12.25        4.90     10.57 o 
  -4  10   1        7.38        6.19      6.06 o 
  -3  10   1       14.52       18.04      3.48 o 
  -2  10   1        0.06       -0.64      3.87 o 
  -1  10   1      465.87      437.96     11.99 o 
   0  10   1        1.79        8.64      9.41 o 
   1  10   1      575.79      576.26     22.94 o 
   2  10   1       17.16       18.17      4.90 o 
   3  10   1       37.74       37.89      6.70 o 
   4  10   1       68.68       65.99      4.38 o 
   5  10   1      118.96      139.84     10.96 o 
   6  10   1       25.74       15.34     12.76 o 
  -5  11   1       35.76       37.12     12.24 o 
  -4  11   1       70.16       79.39     10.70 o 
  -3  11   1        0.11       -0.64      5.80 o 
  -2  11   1       80.63       86.10      5.03 o 
  -1  11   1       34.41       26.81      7.09 o 
   0  11   1      251.50      264.61     15.21 o 
   1  11   1        9.43        7.48      3.74 o 
   2  11   1      104.43      103.88      8.64 o 
   3  11   1        0.26       -0.90      3.48 o 
   4  11   1        6.78       -0.26     10.18 o 
   5  11   1       39.02       33.90     12.12 o 
  -3  12   1       39.36       33.90      4.00 o 
  -2  12   1        0.51        0.13      3.74 o 
  -1  12   1       52.59       56.07     10.44 o 
   0  12   1        2.62       -3.61      4.25 o 
   1  12   1      113.19      118.96     11.86 o 
   2  12   1        2.29        4.38      3.48 o 
   3  12   1       40.28       37.76     10.70 o 
   0  13   1       24.80       22.17      4.25 o 
 -10   0   2       11.76       22.43      7.73 o 
  -8   0   2      464.22      471.60      6.57 o 
  -6   0   2      896.96      916.14      6.96 o 
  -4   0   2      747.90      857.10      2.71 o 
  -2   0   2     1705.26     1692.94     22.43 o 
   2   0   2     2651.73     2919.70     16.50 o 
   4   0   2      511.47      437.57      4.51 o 
   6   0   2      976.97      956.99     19.46 o 
   8   0   2       69.83       65.22      6.19 o 
 -10   1   2        0.03       -2.32      6.06 o 
  -9   1   2       47.19       46.01      5.03 o 
  -8   1   2       18.21        9.41      8.38 o 
  -7   1   2      906.03      908.53     17.53 o 
  -6   1   2        3.92        1.03      4.38 o 
  -5   1   2     1751.91     1840.26     41.50 o 
  -4   1   2      291.33      376.35      7.09 o 
  -3   1   2        9.87       22.43      2.19 o 
  -2   1   2     9572.87     8976.52    105.69 o 
  -1   1   2    16897.60    13779.14    412.83 o 
   0   1   2     1906.61     1924.81     14.69 o 
   1   1   2       11.86       11.21      2.19 o 
   2   1   2     1407.13     1554.26     10.18 o 
   3   1   2      223.23      208.03      5.54 o 
   4   1   2      138.91      135.98      6.96 o 
   5   1   2      421.55      402.00      4.90 o 
   6   1   2        2.65        0.77      5.80 o 
   7   1   2      413.49      402.65     15.47 o 
   8   1   2        1.30       -2.96      3.87 o 
   9   1   2       15.28        4.00      7.35 o 
 -10   2   2       54.41       48.98      6.70 o 
  -9   2   2        0.62       -1.80      4.90 o 
  -8   2   2       39.84       36.48      4.90 o 
  -7   2   2      127.05      127.73      6.32 o 
  -6   2   2      682.63      645.60     14.95 o 
  -5   2   2      222.68      216.14      5.41 o 
  -4   2   2      510.49      444.53     16.11 o 
  -3   2   2        0.87       -1.03      2.32 o 
  -2   2   2      697.85      686.71      7.35 o 
  -1   2   2     1007.72      161.63    461.03 o 
   0   2   2       25.03       31.84      2.58 o 
   1   2   2       75.35       78.11      2.58 o 
   2   2   2     7641.37     7764.72     84.68 o 
   3   2   2        6.62        3.35      2.32 o 
   4   2   2     1582.02     1493.29      5.03 o 
   5   2   2      563.01      607.06     10.44 o 
   6   2   2      846.37      844.22     65.86 o 
   7   2   2       29.32       23.20      8.89 o 
   8   2   2      316.30      280.85     23.97 o 
   9   2   2       20.71       13.92      6.83 o 
  -9   3   2      134.75      130.05     10.70 o 
  -7   3   2       67.99       68.18      4.25 o 
  -6   3   2        0.05        0.77      3.09 o 
  -5   3   2     1592.29     1586.87     77.59 o 
  -4   3   2        7.02        2.96      4.90 o 
  -3   3   2     4187.25     4301.38     46.40 o 
  -2   3   2      317.56      338.46      6.32 o 
  -1   3   2     5928.44     5637.43    101.43 o 
   0   3   2       23.84       33.25      4.25 o 
   1   3   2       10.65        8.25      2.06 o 
   2   3   2     1736.27     1892.07     29.13 o 
   3   3   2     2944.13     3267.69     41.76 o 
   4   3   2        6.70        6.06      2.96 o 
   5   3   2      228.68      226.84      7.22 o 
   6   3   2       29.28       28.74     10.18 o 
   7   3   2      142.01      153.51      9.92 o 
   8   3   2       51.74       49.62      6.57 o 
   9   3   2       15.21       10.05      3.22 o 
  -9   4   2       17.88       16.11      5.16 o 
  -8   4   2      284.98      277.37      9.15 o 
  -7   4   2       20.43       22.17      9.41 o 
  -6   4   2       87.26       88.55      4.64 o 
  -5   4   2       33.17       28.87      4.51 o 
  -4   4   2      809.10      797.17     16.88 o 
  -3   4   2       47.64       52.72     10.31 o 
  -2   4   2     3228.40     3312.93     23.07 o 
  -1   4   2      406.99      462.19      5.93 o 
   0   4   2      270.16      236.51      8.76 o 
   1   4   2     1309.35     1420.99     29.90 o 
   2   4   2     2244.94     2230.66     31.71 o 
   3   4   2      346.78      379.19      8.38 o 
   4   4   2     2204.12     2344.60     44.47 o 
   5   4   2      609.10      591.34     24.49 o 
   6   4   2      123.86      139.33      5.16 o 
   7   4   2        5.84       -6.96      9.15 o 
   8   4   2       37.60       31.45      4.51 o 
   9   4   2        5.56        3.22      5.80 o 
  -9   5   2      126.71      143.19     11.60 o 
  -8   5   2        0.82        0.13     10.57 o 
  -7   5   2      233.15      225.81     15.21 o 
  -6   5   2        5.93        6.06      3.61 o 
  -5   5   2      219.89      213.70     11.47 o 
  -4   5   2       68.38       65.73      6.06 o 
  -3   5   2      813.29      765.98     17.79 o 
  -2   5   2      685.50      747.42     11.99 o 
  -1   5   2     1641.54     1611.74     27.84 o 
   0   5   2      221.69      225.04      6.06 o 
   1   5   2      168.30      122.70      3.22 o 
   2   5   2        0.05        3.22      2.71 o 
   3   5   2     1469.53     1547.94     39.31 o 
   4   5   2        4.83        4.64      2.58 o 
   5   5   2        3.56        6.06      3.61 o 
   6   5   2        2.03       -4.51      4.51 o 
   7   5   2      168.34      180.44      5.16 o 
   8   5   2        0.11       -4.12      7.60 o 
   9   5   2       68.07       62.64     11.47 o 
  -9   6   2        4.54      -10.57     12.37 o 
  -8   6   2       49.77       60.58     10.70 o 
  -7   6   2        4.01        2.58      5.16 o 
  -6   6   2       87.68       88.55      4.64 o 
  -5   6   2        1.33        1.16      3.87 o 
  -4   6   2        9.09       10.31      3.22 o 
  -3   6   2       46.15       47.95      3.35 o 
  -2   6   2     1586.76     1572.05     26.42 o 
  -1   6   2      226.87      240.50      4.90 o 
   0   6   2      440.17      438.09     13.53 o 
   1   6   2       38.33       37.89      4.90 o 
   2   6   2     1512.87     1501.16     55.04 o 
   3   6   2        0.66        2.19      4.00 o 
   4   6   2      296.01      312.94     17.53 o 
   5   6   2      972.43     1017.57     32.87 o 
   6   6   2      482.08      515.94     14.56 o 
   7   6   2        1.04       -3.22      4.64 o 
   8   6   2      132.15      138.43      7.09 o 
  -6   7   2        3.71        4.77      2.45 o 
  -5   7   2     1091.26     1148.52     46.66 o 
  -4   7   2      221.87      228.13     11.73 o 
  -3   7   2     1414.91     1403.33     40.60 o 
  -2   7   2        9.07        9.80     12.63 o 
  -1   7   2      452.06      420.30     18.43 o 
   0   7   2       15.32       17.92      3.09 o 
   1   7   2      436.90      460.90     12.37 o 
   2   7   2       45.07       49.11      6.96 o 
   3   7   2     1046.05     1050.57     48.98 o 
   4   7   2      113.70      112.78     13.92 o 
   5   7   2       48.16       60.96      5.16 o 
   6   7   2        9.56       14.05      2.84 o 
   7   7   2       76.63       56.20      3.09 o 
  -5   8   2      133.40      118.96      2.06 o 
  -4   8   2       89.25       91.12     11.73 o 
  -3   8   2      108.95      117.29     45.63 o 
  -2   8   2      572.57      602.04     14.69 o 
  -1   8   2       58.79       61.48      6.70 o 
   0   8   2      813.03      817.15     32.09 o 
   1   8   2       83.20       69.73      3.48 o 
   2   8   2      243.26      258.29     10.83 o 
   3   8   2       84.29       86.61      4.12 o 
   4   8   2      560.29      549.06     19.59 o 
   5   8   2       79.94       76.95     18.17 o 
   6   8   2       88.94       84.16      3.35 o 
  -5   9   2      128.74      107.75     20.11 o 
  -4   9   2        1.47        1.68      4.12 o 
  -3   9   2       11.65       10.44      4.64 o 
  -2   9   2        5.21        9.28      7.22 o 
  -1   9   2      349.52      351.73      4.38 o 
   0   9   2       23.09       23.20      6.19 o 
   1   9   2      314.89      338.85      7.48 o 
   2   9   2       36.08       33.25      3.22 o 
   3   9   2      148.19      148.61      8.51 o 
   4   9   2        1.08       -1.68     13.40 o 
   5   9   2        7.72        8.64      6.70 o 
   6   9   2        0.15      -11.08     11.08 o 
  -6  10   2      113.50      128.11     12.50 o 
  -5  10   2        1.83      -11.08     11.08 o 
  -4  10   2        5.05        7.35      4.64 o 
  -3  10   2        5.67        6.57      4.38 o 
  -2  10   2       76.06       72.56      8.25 o 
  -1  10   2        4.87        4.25      4.00 o 
   0  10   2      262.07      272.73     13.79 o 
   1  10   2       94.25       84.42      6.57 o 
   2  10   2      338.52      328.54     17.92 o 
   3  10   2       16.03       17.92      3.87 o 
   4  10   2       20.31       18.30      4.25 o 
   5  10   2       16.51       13.92      9.02 o 
   6  10   2      168.71      196.43     12.89 o 
  -5  11   2      143.09      141.13     12.89 o 
  -4  11   2        0.14       -6.44      6.44 o 
  -3  11   2       81.79       76.43      9.02 o 
  -2  11   2       23.95       21.01      6.96 o 
  -1  11   2      334.74      320.16     26.55 o 
   0  11   2        2.30        2.96      3.74 o 
   1  11   2       69.61       75.53      3.74 o 
   2  11   2        2.26       -2.96      7.60 o 
   3  11   2       38.07       38.92      7.73 o 
   4  11   2        0.69       -1.16      5.54 o 
   5  11   2       21.77       27.07     11.86 o 
  -3  12   2       21.70       22.94      9.67 o 
  -2  12   2       64.90       68.31     11.99 o 
  -1  12   2        6.23        4.64      5.16 o 
   0  12   2       78.05       86.48      6.19 o 
   1  12   2        1.26       -1.03      6.70 o 
   2  12   2       29.20       25.65      5.54 o 
   3  12   2        9.62        9.54      6.70 o 
  -9   0   3       97.56       98.47      4.90 o 
  -7   0   3      916.58      923.48     18.69 o 
  -5   0   3      760.29      708.63     14.31 o 
  -3   0   3      108.82       98.60      2.96 o 
  -1   0   3     6472.55     6192.16    161.63 o 
   1   0   3     7339.18     7227.77     33.00 o 
   3   0   3     2756.83     2740.54      7.22 o 
   5   0   3       24.22       30.42      5.16 o 
   7   0   3      207.41      198.36      7.99 o 
   9   0   3       91.23       84.81      6.44 o 
 -10   1   3       42.13       38.67      4.38 o 
  -9   1   3        0.13        1.29      6.44 o 
  -8   1   3      188.70      187.79      3.74 o 
  -7   1   3       10.24        5.03      5.16 o 
  -6   1   3      642.50      682.33     13.79 o 
  -5   1   3        0.52       -0.26      3.61 o 
  -4   1   3     1250.71     1085.36     37.12 o 
  -3   1   3       85.65       96.79      2.06 o 
  -2   1   3    13398.83    12120.62    250.82 o 
  -1   1   3     7575.76     6985.98     88.42 o 
   0   1   3     7922.00     7574.35     44.34 o 
   1   1   3    32934.66    30136.95    128.76 o 
   2   1   3      170.63      128.37      3.61 o 
   3   1   3      296.49      319.51      4.00 o 
   4   1   3     1248.32     1345.07     19.85 o 
   5   1   3      185.33      196.94      5.16 o 
   6   1   3      253.29      261.64      5.41 o 
   7   1   3       10.41        4.00      9.28 o 
   8   1   3       57.38       56.20      6.96 o 
   9   1   3       34.36       28.74      6.06 o 
 -10   2   3        1.18        2.84     10.05 o 
  -9   2   3       90.80       88.93      6.19 o 
  -8   2   3       37.89       42.66      3.35 o 
  -7   2   3        5.10        9.54      5.41 o 
  -6   2   3       63.54       82.10      9.54 o 
  -5   2   3      635.32      660.55     13.28 o 
  -4   2   3      429.77      495.44      9.02 o 
  -3   2   3      371.14      324.02      4.90 o 
  -2   2   3      309.89      362.69     10.18 o 
  -1   2   3      520.76      407.16     74.37 o 
   0   2   3        5.87       12.50      2.84 o 
   1   2   3       12.41       22.68      3.61 o 
   2   2   3       43.75       50.65      2.06 o 
   3   2   3     2253.67     2301.55     49.75 o 
   4   2   3      194.60      159.18     22.94 o 
   5   2   3     1093.35     1164.63     24.75 o 
   6   2   3       42.72       45.76     14.31 o 
   7   2   3      423.83      411.15     13.40 o 
   8   2   3        5.17        6.32      4.00 o 
   9   2   3      184.79      172.84      9.54 o 
  -9   3   3       16.89       12.89      5.93 o 
  -8   3   3       80.98       77.98      3.48 o 
  -7   3   3        3.34        3.87      5.54 o 
  -6   3   3     1067.35     1059.07     25.39 o 
  -5   3   3       50.33       49.49      4.51 o 
  -4   3   3     2518.21     2686.28     71.66 o 
  -3   3   3      452.76      456.13      8.12 o 
  -2   3   3     2259.71     2165.32     30.03 o 
  -1   3   3      207.28      201.19      5.93 o 
   0   3   3     1194.72     1165.92     17.92 o 
   1   3   3     1056.53     1166.69     19.98 o 
   2   3   3     4064.15     4402.42     77.46 o 
   3   3   3        8.95        1.42      2.45 o 
   4   3   3      254.93      213.70      6.19 o 
   5   3   3      157.34      153.63      4.25 o 
   6   3   3      351.66      371.07     12.76 o 
   7   3   3       18.04       13.79      3.61 o 
   8   3   3       47.47       47.43      6.70 o 
   9   3   3       12.65       12.89      3.61 o 
  -9   4   3       81.73       93.57     10.05 o 
  -8   4   3       26.56       18.95     15.34 o 
  -7   4   3      312.12      299.41     14.82 o 
  -6   4   3        6.76        6.06      5.67 o 
  -5   4   3      584.89      607.71     18.30 o 
  -4   4   3        1.86        5.54      3.48 o 
  -3   4   3      154.80      120.25      5.16 o 
  -2   4   3       60.11       75.91      5.16 o 
  -1   4   3     3207.50     3386.40     45.11 o 
   0   4   3        3.63        6.06      3.22 o 
   1   4   3     2121.16     2247.03    117.55 o 
   2   4   3      228.21      287.29      6.32 o 
   3   4   3      657.58      622.27     16.63 o 
   4   4   3        0.04        0.39      2.58 o 
   5   4   3      467.45      465.03      6.06 o 
   6   4   3       19.90       23.97      4.38 o 
   7   4   3      195.95      210.47      8.76 o 
   8   4   3       23.79       27.07      6.19 o 
   9   4   3        9.48        9.80      4.25 o 
  -9   5   3        0.97      -11.86     11.86 o 
  -8   5   3      123.49      130.95      9.80 o 
  -7   5   3        1.04        4.00      5.80 o 
  -6   5   3      218.90      224.14      3.48 o 
  -5   5   3        4.93        7.22      4.00 o 
  -4   5   3      603.47      619.82     16.88 o 
  -3   5   3      448.20      449.05     77.33 o 
  -2   5   3     1871.84     1837.55     17.27 o 
  -1   5   3      292.81      362.95     15.72 o 
   0   5   3     4050.64     4230.74     64.96 o 
   1   5   3     1597.84     1762.03     72.18 o 
   2   5   3      270.57      281.10     19.08 o 
   3   5   3       14.57       20.11      3.22 o 
   4   5   3      979.22     1053.53     37.38 o 
   5   5   3        2.65        2.19      2.84 o 
   6   5   3      180.66      174.77      8.12 o 
   7   5   3        6.22        7.22      5.41 o 
   8   5   3       40.27       47.56      5.28 o 
   9   5   3        0.16        0.00     10.05 o 
  -9   6   3       78.33       88.16     12.37 o 
  -7   6   3       15.33        5.03      9.28 o 
  -6   6   3        0.22        1.03      1.55 o 
  -5   6   3      301.42      291.29      4.90 o 
  -4   6   3      402.96      433.32      7.73 o 
  -3   6   3       82.56       79.52      4.00 o 
  -2   6   3       75.94       72.82      6.70 o 
  -1   6   3      470.98      475.47      4.51 o 
   0   6   3       19.94       13.53      2.96 o 
   1   6   3      451.37      458.45     16.76 o 
   2   6   3       20.99       26.04      3.35 o 
   3   6   3      512.26      526.38     41.37 o 
   4   6   3       93.63      103.75      5.93 o 
   5   6   3      800.78      810.06     29.00 o 
   6   6   3      133.52      124.51      7.35 o 
   7   6   3      151.55      157.89      5.41 o 
   8   6   3        2.78        0.77      5.41 o 
  -8   7   3       65.09       83.26     12.24 o 
  -4   7   3      987.09      730.02     26.55 o 
  -3   7   3      180.10      168.07     80.43 o 
  -2   7   3      956.99      921.42     15.47 o 
  -1   7   3        9.81       10.44      4.64 o 
   0   7   3      442.77      448.01      7.86 o 
   1   7   3        4.78        6.06      4.25 o 
   2   7   3     1275.45     1277.41     41.12 o 
   3   7   3        0.73        1.68      2.45 o 
   4   7   3       11.73       10.57      3.61 o 
   5   7   3       23.63       24.62      4.12 o 
   6   7   3      153.47      146.55      2.58 o 
   7   7   3       28.54       22.68      4.64 o 
  -5   8   3      220.70      189.85      3.87 o 
  -4   8   3      197.54      188.31      8.12 o 
  -3   8   3      195.83      190.50      6.83 o 
  -2   8   3       39.57       35.19     17.01 o 
  -1   8   3      363.14      383.18     14.95 o 
   0   8   3        8.86       11.08      6.57 o 
   1   8   3       29.22       34.03      3.48 o 
   2   8   3       23.31       29.90      3.35 o 
   3   8   3      463.96      454.97     15.60 o 
   4   8   3        1.13        1.55      2.45 o 
   5   8   3      332.18      349.03     19.33 o 
   6   8   3        5.00        9.67      2.96 o 
  -5   9   3        0.09       -6.96      6.96 o 
  -4   9   3      232.22      196.30     30.29 o 
  -3   9   3      135.33      133.01      3.74 o 
  -2   9   3      139.74      141.39      4.38 o 
  -1   9   3        3.12        2.84      4.90 o 
   0   9   3      256.16      262.16      7.60 o 
   1   9   3       29.04       28.36      3.48 o 
   2   9   3      291.66      283.55     14.18 o 
   3   9   3       16.82       15.60      8.64 o 
   4   9   3      480.47      503.95     23.59 o 
   5   9   3       25.01       20.11      3.87 o 
   6   9   3        0.94        6.44      7.48 o 
  -5  10   3       32.08       27.07      9.54 o 
  -4  10   3        5.97        1.93      9.15 o 
  -3  10   3       41.70       40.21      7.86 o 
  -2  10   3        3.61        4.90      6.57 o 
  -1  10   3      163.71      171.94      9.92 o 
   0  10   3       54.87       46.01      5.41 o 
   1  10   3      244.91      248.88     15.21 o 
   2  10   3        8.52        7.60      5.41 o 
   3  10   3      195.49      187.02     11.60 o 
   4  10   3       65.33       64.44      5.80 o 
   5  10   3       33.95       35.70      5.67 o 
   6  10   3       22.24       21.52     12.24 o 
  -5  11   3        2.65       -6.57      6.57 o 
  -4  11   3       71.34       80.68     14.95 o 
  -3  11   3        3.97        4.51      6.96 o 
  -2  11   3      198.64      182.89     15.08 o 
  -1  11   3        0.02        0.64      8.38 o 
   0  11   3      287.79      200.94     65.22 o 
   1  11   3       12.85        2.45     12.12 o 
   2  11   3       90.23       90.61      8.89 o 
   3  11   3        2.70        1.55      4.90 o 
   4  11   3        0.77        3.87      5.54 o 
   5  11   3        0.19        3.87     11.86 o 
  -3  12   3       21.90       20.49      6.57 o 
  -2  12   3        7.28        9.54      7.86 o 
  -1  12   3       50.21       42.92      5.93 o 
   0  12   3        2.72       -4.12      8.12 o 
   1  12   3       28.22       25.13      6.19 o 
   2  12   3        8.30        8.51      3.09 o 
   3  12   3       55.02       54.39      9.41 o 
 -10   0   4       89.65       81.33      8.12 o 
  -8   0   4      633.56      651.01      6.83 o 
  -6   0   4      178.30      173.23      8.76 o 
  -4   0   4       64.66       74.24      3.09 o 
  -2   0   4     8177.78     7868.35     67.15 o 
   0   0   4      193.95      176.83      2.58 o 
   2   0   4     3384.04     3559.88     28.87 o 
   4   0   4      549.23      517.10      5.28 o 
   6   0   4       81.86       71.79      5.16 o 
   8   0   4      155.33      168.59      4.64 o 
 -10   1   4        0.38       -1.29      6.44 o 
  -9   1   4       41.32       38.80      5.28 o 
  -8   1   4       16.96       17.66      4.51 o 
  -7   1   4      353.32      331.76     12.12 o 
  -6   1   4       14.37       15.85      2.06 o 
  -5   1   4     1422.76     1461.72     33.25 o 
  -4   1   4       15.14       26.55      3.48 o 
  -3   1   4     1688.44     1801.98     52.46 o 
  -2   1   4     1671.64     1857.92     26.16 o 
  -1   1   4      210.79      184.44      3.48 o 
   0   1   4      959.86      999.40     14.56 o 
   1   1   4    23065.79    21763.49    112.91 o 
   2   1   4     1868.76     1971.73     32.09 o 
   3   1   4     2621.73     2776.76     35.06 o 
   4   1   4        5.62       10.57      6.44 o 
   5   1   4      652.15      615.44      5.67 o 
   6   1   4       87.55       86.61      2.84 o 
   7   1   4       72.39       64.57      9.80 o 
   8   1   4       37.23       32.74      4.77 o 
   9   1   4       81.03       75.14      7.60 o 
 -10   2   4       40.32       39.18      7.48 o 
  -9   2   4        0.01       -4.00      5.54 o 
  -8   2   4       27.04       25.13      4.51 o 
  -7   2   4      106.56      112.52      5.67 o 
  -6   2   4      517.00      487.71     15.72 o 
  -5   2   4       17.06       27.45      4.51 o 
  -4   2   4      562.99      561.56     13.66 o 
  -3   2   4     1972.53     2323.59     26.68 o 
  -2   2   4      200.78      154.54      6.06 o 
  -1   2   4       24.07       20.24      3.87 o 
   0   2   4      429.25      446.34      4.38 o 
   1   2   4       14.23        8.38      2.96 o 
   2   2   4     1797.18     1832.01     27.07 o 
   3   2   4        2.88        0.90      3.35 o 
   4   2   4      446.64      434.48     10.18 o 
   5   2   4       32.65       27.97     20.24 o 
   6   2   4      782.98      782.74     21.91 o 
   7   2   4       10.46       10.44      6.06 o 
   8   2   4       23.67       20.88      8.51 o 
   9   2   4        2.53       -4.38      8.76 o 
  -9   3   4       72.64       72.05      5.80 o 
  -8   3   4        4.75        3.87      2.58 o 
  -7   3   4      256.53      276.59      5.54 o 
  -6   3   4      110.63      101.95     29.26 o 
  -5   3   4      713.50      666.61     20.75 o 
  -4   3   4        1.34       -2.06      3.48 o 
  -3   3   4     6791.77     7185.89     17.40 o 
  -2   3   4      413.86      454.46     10.44 o 
  -1   3   4     2575.03     2539.35     41.76 o 
   0   3   4        7.88        9.28      3.74 o 
   1   3   4     5054.03     4843.99    128.76 o 
   2   3   4      131.52      147.06      7.60 o 
   3   3   4      246.67      228.52      6.19 o 
   4   3   4      182.16      222.20      8.38 o 
   5   3   4      598.58      615.83     14.18 o 
   6   3   4       30.78       22.17     11.60 o 
   7   3   4       98.19       97.95      6.44 o 
   8   3   4        1.96        0.77      5.93 o 
   9   3   4       51.13       55.42      7.60 o 
  -9   4   4        1.71        9.80      9.80 o 
  -8   4   4      296.76      273.63     19.08 o 
  -7   4   4        5.76        4.00      2.58 o 
  -6   4   4      376.53      396.20     14.44 o 
  -5   4   4        1.37       -7.35      7.35 o 
  -4   4   4      709.84      644.44      9.67 o 
  -3   4   4      867.98      926.06      4.00 o 
  -2   4   4     1695.53     1600.92     18.04 o 
  -1   4   4        3.73        5.16      2.96 o 
   0   4   4       63.72       56.97      4.64 o 
   1   4   4      155.23      157.37     10.18 o 
   2   4   4      927.07      901.96     23.72 o 
   3   4   4        0.43        7.09      4.00 o 
   4   4   4      441.05      471.47     11.86 o 
   5   4   4      114.08      102.21      6.83 o 
   6   4   4      120.73      122.19      4.64 o 
   7   4   4       11.51        3.35     10.18 o 
   8   4   4       64.35       60.32      4.25 o 
   9   4   4       25.29       24.88      7.35 o 
  -9   5   4       44.28       52.33     10.96 o 
  -7   5   4      330.87       92.93     81.71 o 
  -6   5   4        0.39        0.26      7.35 o 
  -5   5   4       75.17       72.69      4.12 o 
  -3   5   4      899.47      825.40     19.59 o 
  -2   5   4       75.20       74.37      1.68 o 
  -1   5   4     2442.93     2343.05     78.23 o 
   0   5   4       61.88       57.10     12.50 o 
   1   5   4     1909.81     1925.33     40.99 o 
   2   5   4      398.63      441.96     21.14 o 
   3   5   4     1235.07     1217.99     36.73 o 
   4   5   4        1.04        2.58      3.09 o 
   5   5   4      917.44      989.34     23.33 o 
   6   5   4       94.01       91.25      3.61 o 
   7   5   4       98.79      103.37      6.06 o 
   8   5   4       10.64        2.32      8.51 o 
   9   5   4       30.43       35.96      7.73 o 
  -8   6   4       63.04       73.08     10.83 o 
  -7   6   4        8.35       19.46      9.54 o 
  -6   6   4      231.91      277.62     12.89 o 
  -5   6   4       10.83       10.05      1.93 o 
  -3   6   4       68.70       58.52      5.41 o 
  -2   6   4      715.05      650.88     15.60 o 
  -1   6   4      280.18      280.59      9.28 o 
   0   6   4     1011.84     1056.36     36.86 o 
   1   6   4       59.18       59.16      3.61 o 
   2   6   4      281.58      268.47      9.92 o 
   3   6   4        3.83        7.22      1.93 o 
   4   6   4       21.64       22.56      4.12 o 
   5   6   4      116.17      117.55      5.16 o 
   6   6   4      941.00      952.35     25.52 o 
   7   6   4       43.84       42.15     11.47 o 
   8   6   4       43.74       45.88      5.93 o 
  -8   7   4        5.72        6.06     12.24 o 
  -5   7   4      288.38      282.14      2.58 o 
  -4   7   4       11.27        0.90      7.60 o 
  -3   7   4     1766.13     1725.04     54.00 o 
  -2   7   4      121.02      104.79     38.15 o 
  -1   7   4      976.98     1000.94     41.89 o 
   0   7   4       62.64       61.74      4.00 o 
   1   7   4      841.57      855.82     19.59 o 
   2   7   4        2.17       -0.64      6.70 o 
   3   7   4       12.52       11.73      3.35 o 
   4   7   4       21.50       18.95      3.74 o 
   5   7   4      242.99      255.84      9.80 o 
   6   7   4        5.57        0.77      5.16 o 
   7   7   4       77.09       64.70      5.41 o 
   8   7   4        2.44        4.77      5.41 o 
  -5   8   4        4.99        3.35      2.19 o 
  -3   8   4      446.38      429.58     11.08 o 
  -2   8   4       15.86       21.65      4.00 o 
  -1   8   4        0.06        1.68      4.77 o 
   0   8   4      183.12      185.34      5.93 o 
   1   8   4        1.18        0.00      3.09 o 
   2   8   4      325.52      349.54     11.21 o 
   3   8   4        4.91        1.29      4.38 o 
   4   8   4       60.25       53.88      4.38 o 
   5   8   4        2.69        2.84      5.28 o 
   6   8   4       56.84       63.54      7.60 o 
   7   8   4       11.35        3.61      5.54 o 
  -4   9   4        4.36       -7.09     10.44 o 
  -3   9   4      327.77      303.92     17.66 o 
  -2   9   4      248.62      230.19      9.67 o 
  -1   9   4      305.50      192.82     74.75 o 
   0   9   4       21.94       18.17      5.28 o 
   1   9   4      337.97      332.40      7.22 o 
   2   9   4      222.17      218.21     15.21 o 
   3   9   4      365.47      350.83     15.98 o 
   4   9   4       67.66       52.97      5.28 o 
   5   9   4      202.10      212.54     16.50 o 
   6   9   4        0.39       -2.96      7.99 o 
  -5  10   4        0.03       -5.54      9.28 o 
  -4  10   4       14.08       21.52      6.44 o 
  -3  10   4        0.65       -5.16     12.63 o 
  -2  10   4      156.09      143.45     17.40 o 
  -1  10   4       10.34        8.51      4.12 o 
   0  10   4       23.97       25.52      4.64 o 
   1  10   4        3.10        4.00      7.35 o 
   2  10   4      315.13      321.70      6.96 o 
   3  10   4       50.69       47.43      3.09 o 
   4  10   4       50.23       50.27      4.51 o 
   5  10   4       24.19       18.17      3.74 o 
   6  10   4       85.44      105.69     12.37 o 
  -5  11   4       82.94       98.34     12.50 o 
  -4  11   4        6.20        3.61      5.93 o 
  -3  11   4      208.57      227.36      6.96 o 
  -2  11   4       13.30       15.34      5.03 o 
  -1  11   4       67.64       81.84      7.99 o 
   0  11   4       23.62       27.84      6.70 o 
   1  11   4      281.43      278.91      5.03 o 
   2  11   4        0.95        0.52      6.83 o 
   3  11   4       26.86       23.72      8.38 o 
   4  11   4        6.59        3.22      6.83 o 
  -3  12   4        4.25        5.54      9.02 o 
  -2  12   4       27.93       31.06      6.32 o 
  -1  12   4        1.03        1.42      6.70 o 
   0  12   4       51.04       51.30      6.70 o 
   1  12   4        6.89        7.73      4.00 o 
   2  12   4       19.58       14.56      5.03 o 
   3  12   4        3.74        4.12      5.41 o 
  -9   0   5      134.37      134.30      2.71 o 
  -7   0   5     1304.30     1327.16     12.89 o 
  -5   0   5      253.60      237.28      4.77 o 
  -3   0   5    11069.56     9937.38    154.92 o 
  -1   0   5     4693.04     4799.78     29.00 o 
   1   0   5     5684.37     5997.67     46.92 o 
   3   0   5     4959.47     4892.84     21.27 o 
   5   0   5      196.16      227.49     12.50 o 
   7   0   5        2.24        2.58      5.03 o 
   9   0   5       57.49       57.10      6.32 o 
 -10   1   5       52.58       62.00      5.16 o 
  -9   1   5        0.33       -3.87      5.67 o 
  -8   1   5      112.72      115.61      5.16 o 
  -7   1   5      212.10      220.66      9.28 o 
  -6   1   5      443.36      471.21     11.21 o 
  -5   1   5        0.04       -0.52      2.84 o 
  -4   1   5     1537.93     1457.08     28.23 o 
  -3   1   5       76.79       95.38      2.96 o 
  -2   1   5     2706.43     2754.46     37.12 o 
  -1   1   5       10.09        3.09      2.84 o 
   0   1   5      542.55      407.16     45.37 o 
   1   1   5     7113.61     7299.56     94.47 o 
   2   1   5    10590.34    10669.72    141.65 o 
   3   1   5      368.98      314.74      9.15 o 
   4   1   5      971.12      921.29      4.64 o 
   5   1   5      520.96      524.96      8.25 o 
   6   1   5      401.92      416.31      3.48 o 
   7   1   5       65.54       56.45      5.80 o 
   8   1   5      191.57      190.88      9.41 o 
   9   1   5        7.66        5.80      8.76 o 
  -9   2   5       49.14       55.29      5.80 o 
  -8   2   5       50.36       48.08      5.03 o 
  -7   2   5       52.75       57.87      4.64 o 
  -6   2   5      274.20      252.10      7.60 o 
  -5   2   5     1097.03     1144.14     26.94 o 
  -4   2   5      264.95      259.97      3.87 o 
  -3   2   5     1110.11     1050.31     40.47 o 
  -2   2   5     2477.06     2483.93     85.71 o 
  -1   2   5      833.75      791.37     14.05 o 
   0   2   5       70.34       55.04      3.22 o 
   1   2   5     3702.61     3729.63     40.34 o 
   2   2   5      913.62     1017.44      7.99 o 
   3   2   5     1219.21     1095.42     15.34 o 
   4   2   5      556.16      529.08      8.51 o 
   5   2   5      662.45      660.94      7.09 o 
   6   2   5       52.21       51.94      8.38 o 
   7   2   5       46.90       45.50      6.57 o 
   8   2   5       29.30       24.23      5.16 o 
   9   2   5      140.79      128.76     11.99 o 
  -9   3   5        2.88        3.87      4.90 o 
  -8   3   5       13.39       13.15      1.93 o 
  -7   3   5      136.80      121.03     11.86 o 
  -6   3   5      885.37      832.87     34.93 o 
  -5   3   5       67.02       52.97     12.12 o 
  -4   3   5      602.22      625.88     17.66 o 
  -3   3   5       15.67        6.96      4.00 o 
  -2   3   5     3170.74     3508.20     26.94 o 
  -1   3   5      644.09      687.62     25.13 o 
   0   3   5     2391.82     2391.90    125.15 o 
   1   3   5     1123.61     1222.37     30.29 o 
   2   3   5     3663.84     3841.50     67.28 o 
   3   3   5        1.23        1.16      2.71 o 
   4   3   5     1211.83     1222.63     29.13 o 
   5   3   5       38.11       30.93      9.41 o 
   6   3   5      142.60      153.63      5.03 o 
   7   3   5       17.72       17.14      4.90 o 
   8   3   5       43.06       42.92      3.87 o 
   9   3   5        8.72        4.25      9.02 o 
  -9   4   5       49.30       58.52      9.67 o 
  -8   4   5        2.99        4.25      5.03 o 
  -7   4   5      681.06      612.60     34.67 o 
  -6   4   5        0.86       -0.13      4.77 o 
  -5   4   5      274.29      129.92     69.99 o 
  -4   4   5       82.58       92.41      7.86 o 
  -3   4   5     1800.90     1809.59     23.20 o 
  -2   4   5       14.83       18.95      2.96 o 
  -1   4   5      644.86      617.12     16.24 o 
   0   4   5      469.92      500.21     11.86 o 
   1   4   5      185.65      165.88      9.28 o 
   2   4   5       66.87       76.95      3.87 o 
   3   4   5       21.11       20.49      3.48 o 
   4   4   5      112.23      101.69      6.06 o 
   5   4   5      206.57      202.61      9.67 o 
   6   4   5       94.28       89.83      6.70 o 
   7   4   5      144.99      158.79     11.47 o 
   8   4   5        0.10        4.64      7.22 o 
   9   4   5        2.99        2.06     10.70 o 
  -9   5   5        0.74       -3.61     11.08 o 
  -8   5   5      148.08      149.51     10.31 o 
  -7   5   5       23.09       15.72      7.86 o 
  -6   5   5      230.83      232.13     13.92 o 
  -5   5   5        4.37        3.48      7.48 o 
  -4   5   5       94.79       94.86      6.44 o 
  -3   5   5      260.71      287.68      6.70 o 
  -2   5   5     1084.16     1095.29      7.48 o 
  -1   5   5        7.97       15.47      1.80 o 
   0   5   5     3585.68     3620.72     92.80 o 
   1   5   5        3.70        6.44      2.96 o 
   2   5   5     1025.23     1052.76     37.64 o 
   3   5   5       63.51       66.12      5.41 o 
   4   5   5      302.64      311.91     12.12 o 
   5   5   5        0.88        1.93      2.96 o 
   6   5   5     1037.54     1061.13      7.99 o 
   7   5   5        6.21        1.03      6.44 o 
   8   5   5       33.89       32.87      5.16 o 
  -7   6   5      165.09      144.87      1.80 o 
  -6   6   5       85.70       80.55      3.09 o 
  -5   6   5      339.70      320.54     18.95 o 
  -4   6   5       29.29       27.58      3.74 o 
  -3   6   5       49.34       42.40      5.93 o 
  -2   6   5      108.98      131.98     25.65 o 
  -1   6   5     1255.48     1361.83     50.01 o 
   0   6   5        4.16        4.38      4.25 o 
   1   6   5     1628.11     1680.83     45.11 o 
   2   6   5        0.12        1.93      4.38 o 
   3   6   5        8.81        3.48      4.38 o 
   4   6   5        0.81       -1.03      3.74 o 
   5   6   5      358.94      365.91      9.80 o 
   6   6   5      184.63      187.27      5.03 o 
   7   6   5      217.65      204.67     12.76 o 
   8   6   5        1.08        2.45      6.32 o 
  -8   7   5       40.29       33.77     11.99 o 
  -7   7   5       10.24        3.61     11.34 o 
  -6   7   5      137.07      119.09      2.06 o 
  -5   7   5       21.33       19.59      5.03 o 
  -4   7   5       63.95       75.01      8.25 o 
  -2   7   5     2747.13     2701.88     30.80 o 
  -1   7   5       65.25       59.03      8.38 o 
   0   7   5      900.06      927.35     21.40 o 
   1   7   5      380.72      367.33     28.74 o 
   2   7   5      156.44      165.23      8.89 o 
   3   7   5        0.10       -0.64      7.35 o 
   4   7   5      431.62      458.45     20.24 o 
   5   7   5        8.87        7.48      5.93 o 
   6   7   5       55.26       58.64      5.16 o 
   7   7   5       12.45        3.22      3.48 o 
   8   7   5       13.18       18.43      6.06 o 
  -5   8   5       71.22       67.92      6.19 o 
  -3   8   5      496.35      488.49     10.70 o 
  -2   8   5      329.09      309.33      8.76 o 
  -1   8   5      299.15      311.14      7.35 o 
   0   8   5        0.28       -2.45      4.12 o 
   1   8   5      371.85      366.69      9.41 o 
   2   8   5      215.49      229.42      5.28 o 
   3   8   5       61.74       61.74      5.03 o 
   4   8   5       92.91       88.80      6.44 o 
   5   8   5       12.50        8.38      3.61 o 
   6   8   5        0.20        2.06     10.18 o 
   7   8   5       50.34       18.30     12.50 o 
  -4   9   5      215.44      222.33      9.92 o 
  -3   9   5        8.75       11.08     15.21 o 
  -2   9   5      248.80      238.57     19.08 o 
  -1   9   5        0.19        1.42      4.12 o 
   0   9   5       75.09       78.62     10.44 o 
   1   9   5       62.88       59.68      6.19 o 
   2   9   5      973.32      910.21     33.64 o 
   3   9   5       17.23       20.11     10.44 o 
   4   9   5      223.79      236.64     15.72 o 
   5   9   5       40.13       34.54      9.41 o 
   6   9   5       52.05       48.08      6.57 o 
  -5  10   5       57.91       69.86      9.28 o 
  -4  10   5        0.02      -10.18     10.18 o 
  -3  10   5      167.42      134.43     18.82 o 
  -2  10   5        0.00       -0.39      6.32 o 
  -1  10   5       31.03       42.66      7.48 o 
   0  10   5       29.50       36.22      7.99 o 
   1  10   5       54.95       60.71      9.15 o 
   2  10   5        2.20        3.61      5.80 o 
   3  10   5      149.04      136.36     11.73 o 
   4  10   5        1.14        3.09      6.32 o 
   5  10   5       24.29       24.88      5.28 o 
  -5  11   5        1.88      -11.60     11.60 o 
  -4  11   5       35.18       44.98     10.18 o 
  -3  11   5        9.84       19.46     13.02 o 
  -2  11   5      191.81      195.52     16.76 o 
  -1  11   5        8.50        8.25      5.03 o 
   0  11   5       77.73       87.13      4.90 o 
   1  11   5        1.96        1.16      9.02 o 
   2  11   5      101.27      103.24      9.15 o 
   3  11   5        0.12        2.96      6.57 o 
   4  11   5       34.04       43.05      8.25 o 
  -3  12   5       36.67       42.40      9.02 o 
  -2  12   5        0.01       -4.12      7.22 o 
  -1  12   5       43.51       43.18      4.51 o 
   0  12   5       30.55       20.24      9.67 o 
   1  12   5       53.88       54.13      8.25 o 
   2  12   5        0.03       -2.71      4.90 o 
   3  12   5       34.68       26.68      4.25 o 
 -10   0   6       97.04       98.47      6.32 o 
  -8   0   6      109.29      114.84      5.41 o 
  -6   0   6      797.20      753.99     11.21 o 
  -4   0   6     7674.58     8032.68    110.07 o 
  -2   0   6       61.53       73.72      4.38 o 
   0   0   6     3298.80     3375.19     36.35 o 
   2   0   6      748.15      863.81     10.96 o 
   4   0   6      691.70      703.73      3.48 o 
   6   0   6       13.97       10.05      7.35 o 
   8   0   6      289.21      264.61     21.14 o 
 -10   1   6        0.64        1.29      4.64 o 
  -9   1   6      102.72      107.88      6.32 o 
  -8   1   6       19.65       22.04      4.64 o 
  -7   1   6        9.97       10.18      3.35 o 
  -6   1   6      216.02      204.16      5.80 o 
  -5   1   6      876.68      878.24     13.66 o 
  -4   1   6      354.21      373.65     11.47 o 
  -3   1   6     4356.50     4717.04    140.62 o 
  -2   1   6      673.70      726.41     21.40 o 
  -1   1   6      182.93      180.57      8.25 o 
   0   1   6      366.22      333.82      7.60 o 
   1   1   6     2404.19     2405.31     33.38 o 
   2   1   6     3143.49     3338.32     51.30 o 
   3   1   6     2275.70     2402.60     28.36 o 
   4   1   6      103.43      120.77      4.00 o 
   5   1   6      662.31      599.97      7.73 o 
   6   1   6      107.94       95.63      3.87 o 
   7   1   6      225.81      219.24      7.48 o 
   8   1   6        5.64       -0.39     12.37 o 
   9   1   6       74.11       75.14     10.57 o 
  -9   2   6        6.93        4.77      4.00 o 
  -8   2   6       81.77       85.07      5.67 o 
  -7   2   6       23.00       22.17      2.96 o 
  -6   2   6      336.37      316.68     13.28 o 
  -5   2   6       62.61       77.46     27.84 o 
  -4   2   6     1287.42     1329.22     17.53 o 
  -3   2   6     2935.65     3502.14     88.80 o 
  -2   2   6     2669.03     2692.47     47.17 o 
  -1   2   6      653.38      700.51     15.98 o 
   0   2   6     1304.28     1310.92     25.91 o 
   1   2   6     7468.81     7740.23    115.35 o 
   2   2   6     2589.97     2719.66     32.48 o 
   3   2   6     1353.32     1467.00     15.47 o 
   4   2   6      909.66      915.36     10.57 o 
   5   2   6      117.87      116.51      4.51 o 
   6   2   6      190.54      181.73      6.83 o 
   7   2   6       47.72       43.18      9.28 o 
   8   2   6       45.21       47.17      7.86 o 
   9   2   6        0.66       -2.58     11.47 o 
  -9   3   6       42.17       44.34      8.76 o 
  -8   3   6        3.70        3.87      8.38 o 
  -7   3   6      177.52      194.75      4.12 o 
  -6   3   6        1.45       -8.89      8.89 o 
  -5   3   6      273.97      258.68     13.66 o 
  -4   3   6       95.72       80.43     12.12 o 
  -3   3   6      463.33      388.08      8.76 o 
  -2   3   6       78.84       97.95      4.64 o 
  -1   3   6     2223.85     2227.83     36.73 o 
   0   3   6        7.50        6.96      3.74 o 
   1   3   6     1024.00      947.71     24.62 o 
   2   3   6      650.09      631.16     10.31 o 
   3   3   6     1709.08     1760.22     41.76 o 
   4   3   6       43.81       52.07      3.61 o 
   5   3   6      679.35      664.93     24.88 o 
   6   3   6        0.04       -1.42      6.44 o 
   7   3   6       30.96       38.28      5.93 o 
   8   3   6        6.52        2.32      8.51 o 
   9   3   6       67.97       75.01     11.34 o 
  -8   4   6      328.65      333.30      9.41 o 
  -7   4   6        3.14        5.54      1.29 o 
  -6   4   6      649.12      644.70     15.47 o 
  -5   4   6      267.46      276.72     34.03 o 
  -4   4   6     1105.38     1083.43     17.40 o 
  -3   4   6       78.37       72.18     16.24 o 
  -2   4   6      219.73      150.93      3.22 o 
  -1   4   6       38.44       42.53      4.00 o 
   0   4   6     2913.12     2944.96     76.04 o 
   1   4   6       84.24       86.87      4.51 o 
   2   4   6      211.74      316.94      9.15 o 
   3   4   6        2.55        1.55      3.87 o 
   4   4   6      688.61      746.78     13.79 o 
   5   4   6       73.07       73.98      7.09 o 
   6   4   6       18.12       19.08      5.28 o 
   7   4   6       30.25       24.10      5.41 o 
   8   4   6       80.09       86.10      6.70 o 
   9   4   6       11.00       21.52      9.54 o 
  -9   5   6       36.08       29.00     10.96 o 
  -8   5   6        2.84      -10.31     10.31 o 
  -7   5   6      282.84      276.08     11.34 o 
  -6   5   6        1.22        6.06      5.16 o 
  -5   5   6       72.95       71.15      6.32 o 
  -4   5   6       94.63       93.96      4.64 o 
  -3   5   6      471.32      449.56      8.89 o 
  -2   5   6        5.15       11.34      7.99 o 
  -1   5   6     3430.73     3481.78     64.19 o 
   0   5   6        0.87        1.68      3.61 o 
   1   5   6     1325.89     1426.27     84.68 o 
   2   5   6       65.03       80.43      6.06 o 
   3   5   6      183.37      165.23      6.96 o 
   4   5   6       37.48       40.47      7.86 o 
   5   5   6      986.72     1017.70     23.33 o 
   6   5   6      127.35      133.66      4.25 o 
   7   5   6      237.47      241.66     11.34 o 
   8   5   6        2.03       -0.64      8.38 o 
  -8   6   6      138.81      157.11     11.08 o 
  -7   6   6        6.60        6.57     12.76 o 
  -6   6   6      212.67      207.64      8.64 o 
  -5   6   6        5.30        3.09      2.84 o 
  -3   6   6      279.51      282.26     13.15 o 
  -2   6   6     2068.95     2133.74     85.07 o 
  -1   6   6        6.39        7.09      6.32 o 
   0   6   6     1586.58     1580.55     26.16 o 
   1   6   6      448.16      450.98     15.72 o 
   2   6   6      118.58      120.25     11.21 o 
   3   6   6       88.15       84.16      6.19 o 
   4   6   6      253.58      274.66     14.56 o 
   5   6   6        4.16        5.54      5.54 o 
   6   6   6      220.94      232.64      9.67 o 
   7   6   6        4.83        2.84      9.02 o 
   8   6   6       32.62       44.72      6.96 o 
  -8   7   6       38.41       39.05     11.99 o 
  -7   7   6      285.03      300.82     12.89 o 
  -6   7   6       53.16       44.21     27.84 o 
  -5   7   6      145.56      127.34      9.67 o 
  -2   7   6        4.85        2.32      4.77 o 
  -1   7   6     1110.41     1168.88     23.84 o 
   0   7   6      187.18      190.75      7.22 o 
   1   7   6      885.84      880.05     21.78 o 
   2   7   6       33.07       42.15      4.90 o 
   3   7   6      227.23      225.04     16.11 o 
   4   7   6        7.90        6.19      5.41 o 
   5   7   6      161.34      177.22      9.28 o 
   6   7   6       29.48       28.36      5.28 o 
   7   7   6       18.36       17.40      3.09 o 
  -6   8   6       83.54       62.00      2.71 o 
  -3   8   6      270.74      253.78      7.99 o 
  -2   8   6       11.18       13.15      3.61 o 
  -1   8   6      158.69      158.66      7.35 o 
   0   8   6      548.29      536.95     12.12 o 
   1   8   6      490.02      505.37     17.53 o 
   2   8   6      184.57      198.62      5.67 o 
   3   8   6       81.98       26.55     31.06 o 
   4   8   6       98.70       94.99     10.44 o 
   5   8   6       14.53       11.34      8.76 o 
   6   8   6       13.55       15.34     10.18 o 
   7   8   6        4.87        3.09      5.93 o 
  -4   9   6       17.02      -19.20     19.20 o 
  -3   9   6      348.72      350.45     21.91 o 
  -2   9   6        2.77        1.80      4.12 o 
  -1   9   6       57.00       67.15      3.48 o 
   0   9   6        3.58        2.06      5.80 o 
   1   9   6      499.36      508.33     17.53 o 
   2   9   6      284.98      288.06      8.51 o 
   3   9   6      385.31      375.97     19.46 o 
   4   9   6        2.26        2.71      6.96 o 
   5   9   6      119.01      119.09     10.31 o 
   6   9   6        0.35       -3.09     13.15 o 
  -5  10   6        0.32       -5.80     10.57 o 
  -4  10   6      223.48      228.52     15.08 o 
  -3  10   6        0.43       -9.02      9.02 o 
  -2  10   6      132.09      123.86      5.80 o 
  -1  10   6        2.48        0.52      6.57 o 
   0  10   6       49.76       55.68      6.44 o 
   1  10   6       33.13       39.44      3.74 o 
   2  10   6      115.11      111.87      7.48 o 
   3  10   6        1.26       -1.29      4.38 o 
   4  10   6       96.57       98.73      7.73 o 
   5  10   6       30.20       28.48      7.48 o 
  -5  11   6       61.49       61.22      7.48 o 
  -4  11   6        1.37        6.70      8.51 o 
  -3  11   6       50.76       48.98      6.83 o 
  -2  11   6       43.33       50.78     10.70 o 
  -1  11   6       74.82       84.55      3.35 o 
   0  11   6        6.02        3.35      7.73 o 
   1  11   6       82.38       85.32      6.44 o 
   2  11   6        0.21       -0.52      6.70 o 
   3  11   6       46.86       48.72      5.16 o 
   4  11   6       16.92       12.12      6.06 o 
  -3  12   6        0.58       -7.22      7.22 o 
  -2  12   6       40.39       54.65      8.64 o 
  -1  12   6        8.85       14.56      5.80 o 
   0  12   6       55.29       54.00      4.25 o 
   1  12   6        1.38        0.90      6.44 o 
   2  12   6       26.15       27.32     10.57 o 
  -9   0   7      124.50      118.06      5.67 o 
  -7   0   7      144.40      139.33      5.16 o 
  -5   0   7      873.18      931.86     13.40 o 
  -3   0   7     2219.09     2033.59     67.92 o 
  -1   0   7     2672.00     2586.26     45.88 o 
   1   0   7     3041.01     2973.31     26.55 o 
   3   0   7      314.95      277.37      5.54 o 
   5   0   7       13.16       25.13      6.70 o 
   7   0   7      305.95      312.55      9.02 o 
   9   0   7       23.93       25.52      8.76 o 
  -9   1   7        0.00        1.93      4.90 o 
  -8   1   7      121.75      124.38      5.28 o 
  -7   1   7      290.69      295.67      7.09 o 
  -6   1   7        8.70        4.77      6.06 o 
  -5   1   7       76.12       67.80      5.67 o 
  -4   1   7     2929.66     2717.86     48.72 o 
  -3   1   7     1331.95     1313.63     24.10 o 
  -2   1   7     1252.14     1319.17     21.52 o 
  -1   1   7       37.17       36.48      3.61 o 
   0   1   7      261.92      190.24      5.93 o 
   1   1   7     1048.72     1173.78     16.76 o 
   2   1   7     2220.19     2200.24     26.16 o 
   3   1   7       20.57       22.30      6.06 o 
   4   1   7     1712.35     1713.05     15.34 o 
   5   1   7       98.61       97.57      6.06 o 
   6   1   7       37.21       38.54      5.67 o 
   7   1   7       38.91       36.48      4.90 o 
   8   1   7      175.92      165.49     12.63 o 
   9   1   7        0.16        0.00      7.60 o 
  -9   2   7       80.12       86.23      4.51 o 
  -8   2   7       14.08       14.56      3.74 o 
  -7   2   7      352.89      365.53     10.44 o 
  -6   2   7       72.29       68.05      6.83 o 
  -5   2   7      817.28      863.42     20.49 o 
  -4   2   7       61.34       54.13      5.03 o 
  -3   2   7     2976.62     3040.59     39.44 o 
  -2   2   7     3486.03     4045.02    122.44 o 
  -1   2   7     2496.23     2451.32     93.70 o 
   0   2   7      104.66      130.82      4.25 o 
   1   2   7     4902.72     5041.19     88.93 o 
   2   2   7      689.44      676.27     13.53 o 
   3   2   7      578.53      563.50      8.76 o 
   4   2   7       91.70       62.12      6.44 o 
   5   2   7      679.35      694.71     13.92 o 
   6   2   7        8.98       14.82      8.76 o 
   7   2   7        7.37        7.99      7.48 o 
   8   2   7        1.38       -7.73      7.73 o 
   9   2   7       35.97       44.34     10.05 o 
  -9   3   7        3.91        7.99      5.67 o 
  -8   3   7      183.01      167.94     11.73 o 
  -7   3   7       38.54       32.87      7.35 o 
  -6   3   7      410.28      410.25     13.53 o 
  -5   3   7       68.03       40.47     20.75 o 
  -4   3   7      735.14      770.23     32.22 o 
  -3   3   7      292.64      317.19     12.50 o 
  -2   3   7      261.86      286.65     13.15 o 
  -1   3   7      143.27      160.47      7.48 o 
   0   3   7     2458.05     2556.23     81.07 o 
   1   3   7      308.60      387.44      8.76 o 
   2   3   7      488.44      454.59      9.28 o 
   3   3   7       27.36       31.71      5.54 o 
   4   3   7      735.48      725.38      4.25 o 
   5   3   7      147.83      143.58      4.90 o 
   6   3   7       38.70       40.08      4.90 o 
   7   3   7       63.05       54.39      6.96 o 
   8   3   7       82.68       83.91      7.86 o 
   9   3   7        0.32      -10.18     10.18 o 
  -9   4   7       45.71       62.00      9.67 o 
  -8   4   7        1.34       -6.44      8.89 o 
  -7   4   7      257.96      253.52     15.72 o 
  -6   4   7        0.53       -3.09      3.09 o 
  -5   4   7      779.21      744.84     42.28 o 
  -4   4   7      112.54      -75.14     77.72 o 
  -3   4   7     1108.22     1153.68     21.52 o 
  -2   4   7      185.02      243.47      7.35 o 
  -1   4   7     1368.89     1314.53     34.16 o 
   0   4   7       24.13       27.45     11.47 o 
   1   4   7     1133.30     1086.14     31.71 o 
   2   4   7      257.54      280.98      6.44 o 
   3   4   7       88.47       99.11      4.77 o 
   4   4   7      158.01      153.38     13.79 o 
   5   4   7      177.50      179.28      9.28 o 
   6   4   7       18.36       21.14      8.12 o 
   7   4   7      181.27      189.34      6.70 o 
   8   4   7        0.09       -0.26      6.70 o 
  -9   5   7        0.54       -1.16     10.70 o 
  -8   5   7      113.43      114.58     10.18 o 
  -7   5   7       91.83       66.12     19.85 o 
  -6   5   7      142.88      130.95      7.22 o 
  -5   5   7       38.81       39.96     10.83 o 
  -4   5   7      196.74      190.24      6.32 o 
  -3   5   7       13.91       11.99      3.09 o 
  -2   5   7      696.58      749.74     30.42 o 
  -1   5   7        7.08       10.18      7.09 o 
   0   5   7     2550.44     2664.11     53.75 o 
   1   5   7        1.46        2.06      6.70 o 
   2   5   7      171.36      173.35      6.83 o 
   3   5   7       14.81       23.84      4.51 o 
   4   5   7      380.33      372.87     11.21 o 
   5   5   7        8.00       -1.55      9.67 o 
   6   5   7      857.55      841.51     26.42 o 
   7   5   7       74.64       64.70     10.18 o 
   8   5   7       49.14       56.45      7.48 o 
  -8   6   7        5.16      -10.70     10.96 o 
  -7   6   7      359.22      396.72     12.24 o 
  -6   6   7        7.78        2.96      9.02 o 
  -5   6   7      195.36      189.21      3.61 o 
  -4   6   7       67.70       76.69      8.25 o 
  -3   6   7      423.97      417.08     13.79 o 
  -2   6   7      339.29      327.63     41.24 o 
  -1   6   7     1904.29     1929.45     55.04 o 
   0   6   7       73.28       62.25      4.12 o 
   1   6   7     1202.46     1199.56     19.85 o 
   2   6   7        7.11        2.71     10.57 o 
   3   6   7      105.64      119.99      6.96 o 
   4   6   7       19.02       10.31      6.70 o 
   5   6   7      437.67      438.99      9.15 o 
   6   6   7        4.55       -0.13      6.44 o 
   7   6   7       18.34       17.40      9.92 o 
   8   6   7       11.09       11.08      9.02 o 
  -8   7   7      138.86      181.86     12.50 o 
  -7   7   7       18.62      -13.15     13.15 o 
  -6   7   7      147.03      125.79      6.06 o 
  -5   7   7        4.31        1.16      3.35 o 
  -4   7   7       65.01       64.70      7.48 o 
  -3   7   7      145.19      147.32      5.16 o 
  -2   7   7       18.96       16.37      6.19 o 
  -1   7   7       22.26       17.27      5.28 o 
   0   7   7     1156.68     1203.81     22.56 o 
   1   7   7       82.76       79.39      3.48 o 
   2   7   7        4.21        3.48      5.67 o 
   3   7   7        9.22        1.68      7.73 o 
   4   7   7      220.88      232.51     13.79 o 
   5   7   7       53.63       52.97      8.12 o 
   6   7   7       92.57       94.22      8.89 o 
   7   7   7        0.13        0.90      7.09 o 
  -6   8   7        2.73       -0.13      2.84 o 
  -4   8   7       18.83       26.29     11.60 o 
  -3   8   7      926.46      785.44    106.20 o 
  -2   8   7      510.77      516.71     15.47 o 
  -1   8   7       10.45        9.41      5.03 o 
   0   8   7      137.92      139.71      7.22 o 
   1   8   7      157.86      151.96      2.71 o 
   2   8   7       15.87       12.37      4.25 o 
   3   8   7      485.67      465.80     19.59 o 
   4   8   7        0.76       -4.90      4.90 o 
   5   8   7       33.64       39.18      7.48 o 
   6   8   7       27.42       25.91      7.48 o 
   7   8   7        5.99       10.83      7.48 o 
  -4   9   7      226.07      239.99      8.64 o 
  -3   9   7      307.78      309.07     32.22 o 
  -2   9   7      144.73      145.90      6.19 o 
  -1   9   7        0.07       -1.55      5.41 o 
   0   9   7      175.23      187.27      5.67 o 
   1   9   7      133.24      118.83      7.73 o 
   2   9   7      330.01      312.68     10.44 o 
   3   9   7       64.24       57.23      6.44 o 
   4   9   7      173.48      177.48      7.60 o 
   5   9   7        0.28        1.42     10.83 o 
   6   9   7       94.73       82.23      7.35 o 
  -4  10   7        0.02      -12.12     12.12 o 
  -3  10   7      252.36      284.20     24.10 o 
  -2  10   7        6.85        4.38     14.69 o 
  -1  10   7      163.21      156.47     12.89 o 
   0  10   7        0.23       -1.29      5.54 o 
   1  10   7      130.30      120.12     10.44 o 
   2  10   7       20.43       24.49      6.83 o 
   3  10   7       73.62       87.77      6.83 o 
   4  10   7        4.54        1.80     10.05 o 
   5  10   7       36.92       29.77     11.08 o 
  -4  11   7       80.09       90.87     12.37 o 
  -3  11   7       21.32       15.47     11.08 o 
  -2  11   7       28.94       27.20      5.67 o 
  -1  11   7        4.88        5.80     10.44 o 
   0  11   7       26.31       26.81      7.73 o 
   1  11   7       14.36       12.37      6.44 o 
   2  11   7       51.46       47.95      9.54 o 
   3  11   7        7.10        6.83      4.00 o 
   4  11   7       62.05       58.00      6.83 o 
  -3  12   7       81.35       79.78     11.08 o 
  -2  12   7        2.62        3.61      6.57 o 
  -1  12   7        9.48        9.02      5.03 o 
   0  12   7        0.04       -0.13      7.22 o 
   1  12   7      127.24      125.92      6.83 o 
   2  12   7        3.93        5.93      7.09 o 
  -8   0   8      103.47      103.63      4.51 o 
  -6   0   8        3.80        4.00      2.96 o 
  -4   0   8     3824.02     3929.92     35.19 o 
  -2   0   8      902.55      859.94     12.37 o 
   0   0   8     1141.86     1307.70     13.15 o 
   2   0   8      156.42      119.74      3.35 o 
   4   0   8      490.46      512.84      6.44 o 
   6   0   8      933.28      960.21      9.80 o 
   8   0   8       30.08       34.28      3.35 o 
  -9   1   8      110.03      107.62      6.44 o 
  -8   1   8        1.02       -1.93      2.45 o 
  -7   1   8      216.35      215.63      4.25 o 
  -6   1   8     1494.77     1534.80     26.29 o 
  -5   1   8      667.17      677.95     19.20 o 
  -4   1   8      413.97      391.17     10.31 o 
  -3   1   8      367.55      383.96     12.24 o 
  -2   1   8      226.30      246.82     12.37 o 
  -1   1   8       53.82       54.13      4.12 o 
   0   1   8      544.13      564.66     12.24 o 
   1   1   8     1291.56     1344.43     12.76 o 
   2   1   8      674.25      672.67     18.30 o 
   3   1   8     1703.25     1724.91     21.27 o 
   4   1   8       96.29       78.11      5.67 o 
   5   1   8       59.75       49.11      5.67 o 
   6   1   8        0.41       -4.90      4.90 o 
   7   1   8      274.17      273.24     12.24 o 
   8   1   8        2.63       -3.61      9.28 o 
   9   1   8       26.52       39.05      8.38 o 
  -9   2   8        9.04        5.54      4.12 o 
  -8   2   8       61.79       62.90      3.74 o 
  -7   2   8       12.79       12.63      7.22 o 
  -6   2   8     1075.15     1062.55     20.88 o 
  -5   2   8      169.21      198.49     36.09 o 
  -4   2   8     1208.87     1258.59     32.48 o 
  -3   2   8       72.58       66.64      8.38 o 
  -2   2   8     3210.49     3254.93     72.82 o 
  -1   2   8      682.62      749.35     35.44 o 
   0   2   8     1999.89     2076.77     43.82 o 
   1   2   8      125.35      115.10      5.16 o 
   2   2   8     8402.03     8401.68     89.96 o 
   3   2   8        4.19       -3.74      5.16 o 
   4   2   8      617.69      625.75     12.12 o 
   5   2   8        7.46        5.28      5.03 o 
   6   2   8        5.12        1.42      9.67 o 
   7   2   8        4.19        3.09      5.54 o 
   8   2   8       43.99       51.94      7.35 o 
   9   2   8        0.32        2.58      7.35 o 
  -9   3   8       74.99       75.01      5.80 o 
  -8   3   8       13.28       16.11      4.64 o 
  -7   3   8      129.38      128.76      8.89 o 
  -6   3   8       24.11       18.04      6.96 o 
  -5   3   8      511.64      506.40     11.99 o 
  -4   3   8       64.41       72.31      4.77 o 
  -3   3   8      385.45      352.38     11.86 o 
  -2   3   8      246.26      265.77      6.06 o 
  -1   3   8     1455.62     1369.05     28.87 o 
   0   3   8       30.43       32.87      2.96 o 
   1   3   8        6.24        4.00      2.96 o 
   2   3   8        0.31       -2.19      4.00 o 
   3   3   8     1068.72     1102.12     20.49 o 
   4   3   8        5.27       12.37      3.35 o 
   5   3   8      263.69      271.31     10.44 o 
   6   3   8       88.10       79.14     11.86 o 
   7   3   8       23.11       29.90      8.76 o 
   8   3   8        9.07        8.12      8.64 o 
  -9   4   8        3.70        6.32      5.28 o 
  -8   4   8      232.60      233.67     12.89 o 
  -7   4   8       31.00       23.72     11.21 o 
  -6   4   8      213.31      216.66      7.86 o 
  -5   4   8      152.17      126.31     49.62 o 
  -4   4   8      522.00      514.26     10.96 o 
  -3   4   8        1.01       -0.39      3.87 o 
  -2   4   8     1394.81     1303.06     40.21 o 
  -1   4   8       57.17       42.40      5.54 o 
   0   4   8     2007.12     1980.23    105.95 o 
   1   4   8        0.14       -3.48      4.64 o 
   2   4   8       79.85       64.57      6.96 o 
   3   4   8       24.42       30.29      3.22 o 
   4   4   8      484.90      497.25     14.31 o 
   5   4   8       36.31       34.93      6.06 o 
   6   4   8      202.03      212.41      8.38 o 
   7   4   8       20.65       14.69      9.92 o 
   8   4   8       30.69       33.77      6.32 o 
  -9   5   8       13.36       10.83     10.70 o 
  -8   5   8        0.18        0.39     10.31 o 
  -7   5   8      371.30      345.16     23.59 o 
  -6   5   8      169.65      125.79      9.28 o 
  -5   5   8      145.36      147.96     14.56 o 
  -4   5   8       46.75       14.31     12.63 o 
  -3   5   8      328.16      287.94     44.60 o 
  -2   5   8       76.02       77.98      9.67 o 
  -1   5   8     1072.17     1061.78     26.29 o 
   0   5   8        1.21       -1.93      4.64 o 
   1   5   8      476.30      447.37     66.89 o 
   2   5   8      278.85      273.63      5.41 o 
   3   5   8      200.52      199.65      5.41 o 
   4   5   8       10.79        6.19      3.74 o 
   5   5   8      122.32      120.64      6.70 o 
   6   5   8        3.38        0.26      9.15 o 
   7   5   8      388.94      391.30      7.99 o 
   8   5   8       27.98       16.63      6.96 o 
  -8   6   8       74.14       89.06     10.96 o 
  -7   6   8        5.32        0.77     28.61 o 
  -6   6   8      334.66      312.17     17.14 o 
  -5   6   8        2.39        2.06      3.35 o 
  -4   6   8      117.14      103.11     11.73 o 
  -3   6   8       26.56       13.40      5.54 o 
  -2   6   8     2458.48     2524.53     72.95 o 
  -1   6   8      493.81      472.12     14.69 o 
   0   6   8     1145.95     1136.28     20.49 o 
   1   6   8       57.01       52.46     14.18 o 
   2   6   8      508.42      524.32     11.47 o 
   3   6   8      107.38       95.12     12.12 o 
   4   6   8      223.04      189.08     31.45 o 
   5   6   8        4.38        8.51      7.22 o 
   6   6   8      119.43      128.37      5.54 o 
   7   6   8        0.44        0.00     10.05 o 
  -8   7   8       23.37        0.90     26.04 o 
  -7   7   8       80.30       85.19     11.60 o 
  -6   7   8        5.30        3.48      8.25 o 
  -5   7   8      182.74      181.35      7.35 o 
  -4   7   8        0.21        8.38      5.03 o 
  -3   7   8       22.99       11.86      7.60 o 
  -2   7   8       43.53       39.05      5.54 o 
  -1   7   8      485.78      515.04     17.40 o 
   0   7   8      125.53      136.11     50.78 o 
   1   7   8       44.08       47.95      4.51 o 
   2   7   8        9.10        6.57      4.25 o 
   3   7   8      209.06      235.74     14.95 o 
   4   7   8       14.79        4.90     11.47 o 
   5   7   8      111.39      113.42      5.80 o 
   6   7   8        5.56        4.00     10.57 o 
   7   7   8       10.64       10.05      7.73 o 
  -6   8   8      113.39      105.30      3.48 o 
  -4   8   8      271.56      301.98      9.28 o 
  -3   8   8        4.34       -6.06      6.06 o 
  -2   8   8      271.26      159.43     71.79 o 
  -1   8   8      194.50      196.81      5.80 o 
   0   8   8      425.49      413.73     10.96 o 
   1   8   8       45.38       45.76      5.54 o 
   2   8   8      423.70      442.60     21.14 o 
   3   8   8       43.48       32.48     18.30 o 
   4   8   8       99.59      100.66      8.89 o 
   5   8   8       24.61       28.61      7.09 o 
   6   8   8        4.91        6.83      8.64 o 
  -4   9   8        3.28       -4.12     12.12 o 
  -3   9   8      384.00      362.05     35.06 o 
  -2   9   8       80.05       79.14      6.44 o 
  -1   9   8       42.06       40.99      4.77 o 
   0   9   8       47.38       48.33      3.35 o 
   1   9   8      251.03      261.77      9.28 o 
   2   9   8        2.68       -1.80      6.70 o 
   3   9   8      126.53      125.92      7.60 o 
   4   9   8        7.74        2.32      6.44 o 
   5   9   8       28.16       24.23      8.64 o 
   6   9   8       12.62       12.76      7.73 o 
  -4  10   8      157.99      188.18     12.37 o 
  -3  10   8        4.27       -5.16      8.76 o 
  -2  10   8      217.36      206.61     15.21 o 
  -1  10   8        0.72        0.00      8.25 o 
   0  10   8      107.15      112.39      7.73 o 
   1  10   8       21.28       18.43      4.90 o 
   2  10   8      114.47      107.49      9.80 o 
   3  10   8        0.20        2.96      7.60 o 
   4  10   8       16.96       20.49      4.90 o 
   5  10   8        8.55        8.76      5.67 o 
  -4  11   8        3.84       -0.64     11.60 o 
  -3  11   8       24.15       25.65     11.21 o 
  -2  11   8        0.65       -3.35     11.86 o 
  -1  11   8       53.41       54.65      8.38 o 
   0  11   8        7.11        8.89      4.38 o 
   1  11   8        1.54        0.26      4.38 o 
   2  11   8        0.38        4.51      6.70 o 
   3  11   8       62.81       64.83      6.06 o 
  -2  12   8       67.59       79.91      8.51 o 
  -1  12   8        5.10       17.14     10.05 o 
   0  12   8       44.67       39.05      4.25 o 
   1  12   8        0.13        5.93      7.60 o 
  -9   0   9       76.58       79.52      4.12 o 
  -7   0   9       27.09       29.77      3.87 o 
  -5   0   9     1872.81     1858.43     18.56 o 
  -3   0   9      378.21      331.89      2.96 o 
  -1   0   9     1590.41     1529.64     31.71 o 
   1   0   9      546.42      488.74      9.67 o 
   3   0   9      395.25      393.62      4.77 o 
   5   0   9      269.50      264.09      7.73 o 
   7   0   9      376.39      363.98     10.44 o 
  -9   1   9        0.22       -1.16      6.06 o 
  -8   1   9      135.48      139.84      4.90 o 
  -7   1   9        5.71        4.90      6.44 o 
  -6   1   9      392.60      414.76     31.19 o 
  -5   1   9       42.47       31.96     13.28 o 
  -4   1   9      662.77      629.36     20.62 o 
  -3   1   9      261.93      242.44      4.64 o 
  -2   1   9     3168.64     3408.05    146.16 o 
  -1   1   9        9.47       14.44      4.12 o 
   0   1   9      536.77      468.38      9.41 o 
   1   1   9        8.21       20.36      3.22 o 
   2   1   9       95.71      106.98      6.19 o 
   3   1   9      516.02      526.76      5.80 o 
   4   1   9      660.05      620.34      8.12 o 
   5   1   9       49.71       44.72      5.80 o 
   6   1   9      320.25      325.57      7.73 o 
   7   1   9       69.79       66.76      8.12 o 
   8   1   9       31.24       31.84      6.83 o 
  -9   2   9       80.74       82.10      5.41 o 
  -8   2   9        0.46        0.77      3.61 o 
  -7   2   9      101.76      108.65      7.60 o 
  -6   2   9       12.09        0.39     10.96 o 
  -5   2   9      854.50      857.88     26.68 o 
  -4   2   9       11.14        1.16      5.28 o 
  -3   2   9     1619.26     1564.18     27.58 o 
  -2   2   9        8.52        4.90      2.32 o 
  -1   2   9     2781.98     2914.03    131.72 o 
   0   2   9       13.39        7.48      2.45 o 
   1   2   9     1054.09      935.73     15.98 o 
   2   2   9      128.88      131.34      6.70 o 
   3   2   9     5325.35     5163.89    165.23 o 
   4   2   9       53.81       46.66      3.22 o 
   5   2   9       69.28       72.05      5.41 o 
   6   2   9        7.00       17.79      5.41 o 
   7   2   9       56.19       57.36      9.67 o 
   8   2   9        3.86       -0.26      6.32 o 
  -9   3   9        0.04        0.64      5.16 o 
  -8   3   9      114.62      121.93      8.51 o 
  -7   3   9       45.44       38.80     10.70 o 
  -6   3   9      507.56      515.04     17.01 o 
  -5   3   9        3.02       -3.35      5.67 o 
  -4   3   9      338.99      348.51     10.44 o 
  -3   3   9       12.09       16.50      5.93 o 
  -2   3   9        8.49        5.16      3.48 o 
  -1   3   9       71.38       66.51      2.45 o 
   0   3   9      233.85      224.52      7.09 o 
   1   3   9       30.87       21.65      5.80 o 
   2   3   9     1604.31     1680.70     31.71 o 
   3   3   9       45.26       38.92      6.57 o 
   4   3   9      316.20      315.00      5.80 o 
   5   3   9       19.64       13.92      3.74 o 
   6   3   9       54.05       50.52      6.83 o 
   7   3   9       20.36       19.85      7.35 o 
   8   3   9       13.66       22.68      6.57 o 
  -9   4   9       20.66       11.60      4.90 o 
  -8   4   9        1.09       -1.29      5.54 o 
  -7   4   9       48.24       41.50     10.05 o 
  -6   4   9       12.00        6.70     10.96 o 
  -5   4   9      840.20      822.05     17.53 o 
  -4   4   9        7.68        1.80     18.82 o 
  -3   4   9      112.80      113.81      6.19 o 
  -2   4   9       40.41       46.79      8.38 o 
  -1   4   9     1693.65     1797.99     43.05 o 
   0   4   9      150.73      144.61      8.76 o 
   1   4   9      764.90      750.13     19.59 o 
   2   4   9      146.22      149.25      5.41 o 
   3   4   9      291.60      270.66      6.32 o 
   4   4   9        9.14        6.70      6.83 o 
   5   4   9      197.90      181.86     12.63 o 
   6   4   9       20.56       25.26      4.90 o 
   7   4   9      210.08      233.67      7.99 o 
   8   4   9        2.88       -1.42      8.38 o 
  -8   5   9       66.89       56.97     16.11 o 
  -7   5   9       13.64        6.96     11.99 o 
  -6   5   9      233.40      219.75     19.59 o 
  -5   5   9       54.73       29.00     13.40 o 
  -4   5   9      481.16      459.74     10.18 o 
  -3   5   9       64.97       59.55      9.80 o 
  -2   5   9     1300.32     1350.87     22.04 o 
  -1   5   9       79.54       88.03      8.25 o 
   0   5   9     1108.62     1090.65     28.48 o 
   1   5   9        5.11       -1.68      5.67 o 
   2   5   9       25.12       22.30      3.61 o 
   3   5   9      145.97      153.89      5.41 o 
   4   5   9       83.25       86.35      5.67 o 
   5   5   9       18.78       16.37      6.57 o 
   6   5   9      105.68      103.11      6.96 o 
   7   5   9       65.17       57.10     14.69 o 
   8   5   9       94.93      109.94      6.44 o 
  -8   6   9        2.12        1.68     11.86 o 
  -7   6   9      133.27      111.87     10.83 o 
  -6   6   9        7.99        5.80      3.87 o 
  -5   6   9      149.53      143.71      9.02 o 
  -4   6   9       73.50       65.48      4.77 o 
  -3   6   9      339.44      338.07     19.59 o 
  -2   6   9        2.98        6.70      7.86 o 
  -1   6   9     2368.37     2413.94     60.84 o 
   0   6   9       12.66        5.80      8.51 o 
   1   6   9      424.72      402.13     20.75 o 
   2   6   9        0.08       -6.70      6.70 o 
   3   6   9      574.11      599.46     16.88 o 
   4   6   9       31.56       26.04      4.77 o 
   5   6   9      141.57      144.23     12.24 o 
   6   6   9        8.66        2.84     10.05 o 
   7   6   9       29.70       35.83      8.89 o 
  -8   7   9       63.20       84.16      6.57 o 
  -7   7   9        0.45       -1.16      7.73 o 
  -6   7   9      110.76       99.76      5.80 o 
  -5   7   9        1.90       -2.19      5.41 o 
  -4   7   9      146.19      155.57     16.24 o 
  -3   7   9       41.63       28.87      9.15 o 
  -2   7   9        8.39        6.06      3.48 o 
  -1   7   9      262.82      236.38      5.16 o 
   0   7   9       37.44       47.17      4.38 o 
   1   7   9        7.37       10.57      5.80 o 
   2   7   9      811.35      806.71     17.92 o 
   3   7   9       19.16       14.18      8.64 o 
   4   7   9       94.07      102.08      6.32 o 
   5   7   9        0.31       -5.93      6.83 o 
   6   7   9        8.16        8.25      6.96 o 
   7   7   9        0.09        2.96      7.60 o 
  -7   8   9       79.65       86.87     11.47 o 
  -6   8   9        2.66        3.61      3.74 o 
  -4   8   9        0.05       -8.64     11.86 o 
  -3   8   9       34.48       34.41      7.48 o 
  -2   8   9       23.53       21.27      3.87 o 
  -1   8   9      699.77      677.18     13.53 o 
   0   8   9       11.09       10.57      4.00 o 
   1   8   9      164.83      161.24      9.15 o 
   2   8   9       35.17       28.48     11.34 o 
   3   8   9      394.81      393.37     21.14 o 
   4   8   9       49.13       48.20      9.28 o 
   5   8   9       78.55       81.71      5.93 o 
   6   8   9       11.07       12.63      5.93 o 
  -6   9   9       78.93       68.57      4.00 o 
  -5   9   9        3.25       -8.12      8.12 o 
  -4   9   9      148.59      163.82      9.02 o 
  -3   9   9       37.10       14.82      6.57 o 
  -2   9   9      206.98      207.90      8.89 o 
  -1   9   9       44.85       38.67      9.67 o 
   0   9   9      249.13      264.09      8.89 o 
   1   9   9        0.68        0.90      7.86 o 
   2   9   9       57.10       38.80     19.59 o 
   3   9   9        1.37       -0.77      5.28 o 
   4   9   9       74.54       66.64      7.22 o 
   5   9   9       18.63       24.23      5.67 o 
  -4  10   9        8.27        1.55     20.24 o 
  -3  10   9      140.02      158.66      9.41 o 
  -2  10   9        1.04       -5.67      6.32 o 
  -1  10   9      296.33      312.42     17.14 o 
   0  10   9       18.29       12.50      9.28 o 
   1  10   9       47.24       48.08      8.25 o 
   2  10   9        6.63        7.35      5.16 o 
   3  10   9       41.69       41.63      6.96 o 
   4  10   9        1.91        9.67      7.86 o 
  -4  11   9       13.49       27.58     11.47 o 
  -3  11   9        0.90       -4.38      5.80 o 
  -2  11   9       35.07       20.49      9.15 o 
  -1  11   9        0.64       -5.03     12.50 o 
   0  11   9       13.33       13.66      6.57 o 
   1  11   9        4.52        4.51      6.57 o 
   2  11   9       25.66       27.20      6.57 o 
   3  11   9        0.08       -3.35      5.67 o 
  -1  12   9       49.07       53.49      7.09 o 
   0  12   9        3.43        2.71      3.48 o 
  -8   0  10       34.09       38.02      8.38 o 
  -6   0  10       21.60       34.03      4.12 o 
  -4   0  10      618.66      642.89      8.51 o 
  -2   0  10     1908.45     1918.88     91.12 o 
   0   0  10     2397.30     2666.56     13.28 o 
   2   0  10      583.09      519.93      4.51 o 
   4   0  10       28.25       24.36      3.61 o 
   6   0  10      615.41      612.86     10.44 o 
   8   0  10      127.32      134.04     11.21 o 
  -9   1  10      101.30      100.40      8.64 o 
  -8   1  10        0.05       -1.03      3.09 o 
  -7   1  10      173.38      186.11      9.80 o 
  -6   1  10       47.39       36.73      5.28 o 
  -5   1  10      484.76      474.18     15.47 o 
  -4   1  10        7.78        4.77      3.09 o 
  -3   1  10     1224.37     1207.94     19.46 o 
  -2   1  10      265.79      293.48     11.21 o 
  -1   1  10     3518.85     3684.26     89.32 o 
   0   1  10        1.00        1.42      4.90 o 
   1   1  10      333.81      346.19      5.67 o 
   2   1  10      261.88      271.95      5.67 o 
   3   1  10        4.17        6.96      5.41 o 
   4   1  10      101.06      105.56      6.96 o 
   5   1  10      425.29      410.38      9.80 o 
   6   1  10       86.36       84.68      9.67 o 
   7   1  10       58.43       59.16      7.22 o 
   8   1  10        0.46        3.09      7.73 o 
  -9   2  10        0.65       -0.52      7.22 o 
  -8   2  10      141.29      145.51     10.05 o 
  -7   2  10        2.93        3.09      2.84 o 
  -6   2  10      652.17      655.14     16.37 o 
  -5   2  10      156.22      148.99     22.94 o 
  -4   2  10      443.39      473.92     30.55 o 
  -3   2  10       14.54       14.44      2.71 o 
  -2   2  10     1325.64     1328.58     28.74 o 
  -1   2  10      557.16      627.43     17.40 o 
   0   2  10      915.55      956.22     17.40 o 
   1   2  10      128.80      167.55      4.77 o 
   2   2  10     1573.16     1596.02      7.73 o 
   3   2  10        2.32       -4.12      5.28 o 
   4   2  10      493.35      541.97     12.12 o 
   5   2  10       29.98       23.33      7.48 o 
   6   2  10      190.51      189.47      9.92 o 
   7   2  10        1.41        2.06      5.41 o 
   8   2  10        6.98       11.73      5.03 o 
  -9   3  10       76.25       87.00      5.67 o 
  -8   3  10        6.15        6.06      4.00 o 
  -7   3  10      170.95      163.04      7.86 o 
  -6   3  10        1.14       -1.03     10.70 o 
  -5   3  10      779.84      813.67     21.27 o 
  -4   3  10       32.32       35.83      7.86 o 
  -3   3  10      784.75      763.79      8.89 o 
  -2   3  10       56.36       59.29      6.96 o 
  -1   3  10       10.44       34.28      4.64 o 
   0   3  10       43.59       50.01      4.25 o 
   1   3  10      899.35      912.01     21.78 o 
   2   3  10      560.82      556.41     28.74 o 
   3   3  10      425.82      401.87      9.41 o 
   4   3  10       87.01       84.29      5.41 o 
   5   3  10      144.38      145.77      7.99 o 
   6   3  10        5.95        5.67      5.67 o 
   7   3  10       16.96       17.92      5.80 o 
   8   3  10        3.22        8.76     10.83 o 
  -9   4  10        4.50       12.63      5.93 o 
  -8   4  10       70.40       73.47     10.05 o 
  -7   4  10        0.12        1.16      5.80 o 
  -6   4  10       53.53       69.21      4.90 o 
  -5   4  10        1.27       -5.41      5.41 o 
  -4   4  10      234.64      205.32     14.18 o 
  -3   4  10       62.79       57.74      5.67 o 
  -2   4  10      281.52      264.35      9.15 o 
  -1   4  10       77.19       63.93      7.09 o 
   0   4  10     1048.02     1006.36     46.79 o 
   1   4  10      141.07      134.82      7.48 o 
   2   4  10      732.94      705.53     19.46 o 
   3   4  10       24.27       17.92      4.00 o 
   4   4  10      310.12      311.26      3.48 o 
   5   4  10        5.91        3.74      5.93 o 
   6   4  10      169.56      183.92      7.35 o 
   7   4  10      153.62      145.26     10.44 o 
   8   4  10       66.20       67.80     10.83 o 
  -8   5  10        1.16       -4.77      7.48 o 
  -7   5  10      195.60      183.92     15.47 o 
  -6   5  10        0.16       -0.13      7.86 o 
  -5   5  10      236.53      253.39      6.44 o 
  -4   5  10       10.60       -0.90     13.66 o 
  -3   5  10      757.05      759.92     16.76 o 
  -2   5  10        4.12        2.84      9.15 o 
  -1   5  10     2243.66     2255.41     62.00 o 
   0   5  10       21.38       20.36      4.51 o 
   1   5  10      196.35      204.55     10.70 o 
   2   5  10       48.97       48.46      7.09 o 
   3   5  10      151.47      136.11     11.34 o 
   4   5  10        0.56        0.52      4.77 o 
   5   5  10       64.49       64.70      7.73 o 
   6   5  10       60.07       62.64      4.38 o 
   7   5  10       47.47       49.36      9.67 o 
  -8   6  10       32.80       30.55      7.99 o 
  -7   6  10       14.33        9.28      4.25 o 
  -6   6  10      234.04      213.31     12.89 o 
  -5   6  10       70.75       54.52      9.41 o 
  -4   6  10      217.03      211.12     14.56 o 
  -3   6  10        0.37       -1.68      6.83 o 
  -2   6  10      612.25      648.31     12.50 o 
  -1   6  10       13.17       13.15     14.69 o 
   0   6  10      398.28      392.98     12.76 o 
   1   6  10       32.08       35.06      6.06 o 
   2   6  10      683.50      711.46     25.13 o 
   3   6  10        1.86        0.52      5.80 o 
   4   6  10      205.38      201.07     10.31 o 
   5   6  10        0.11       -0.26      6.83 o 
   6   6  10      102.77      101.05     16.88 o 
   7   6  10        3.51       -5.28      6.96 o 
  -7   7  10       89.78       82.62     10.96 o 
  -6   7  10        9.04        4.90     12.63 o 
  -5   7  10      245.87      238.83     15.98 o 
  -4   7  10        0.01      -10.31     10.31 o 
  -3   7  10      135.86      129.53      8.76 o 
  -2   7  10       74.52       85.19      8.38 o 
  -1   7  10      121.01      124.89      9.15 o 
   0   7  10       39.20       38.67      5.54 o 
   1   7  10      664.53      662.61     19.08 o 
   2   7  10       76.91       69.60     10.44 o 
   3   7  10      306.77      313.84     13.53 o 
   4   7  10       65.59       50.27      4.00 o 
   5   7  10       12.23       14.18     10.18 o 
   6   7  10        0.70        3.09      9.15 o 
   7   7  10       12.12        8.89      7.86 o 
  -7   8  10        9.21       -0.90     11.21 o 
  -6   8  10      108.66      110.07      4.38 o 
  -5   8  10        0.01       -8.25      8.25 o 
  -4   8  10      189.48      185.86     17.53 o 
  -3   8  10        0.89       -6.70      9.54 o 
  -2   8  10        4.54        5.16      6.96 o 
  -1   8  10      101.07       99.63      2.84 o 
   0   8  10      166.95      166.27      5.54 o 
   1   8  10       23.12       22.30      3.61 o 
   2   8  10      246.83      244.89     10.44 o 
   3   8  10      180.14      151.96     11.47 o 
   4   8  10      326.67      325.70     22.04 o 
   5   8  10       40.59       41.50      8.12 o 
   6   8  10       30.35       39.57     13.53 o 
  -6   9  10        4.35        2.71      8.64 o 
  -5   9  10      161.32      189.21     17.01 o 
  -4   9  10        1.71       -9.28      9.28 o 
  -3   9  10      177.07      190.75      5.03 o 
  -2   9  10       40.11       30.55     20.36 o 
  -1   9  10      359.95      340.01     10.05 o 
   0   9  10        8.41       10.57      6.57 o 
   1   9  10       83.71       94.73      7.48 o 
   2   9  10       20.94       19.08      6.57 o 
   3   9  10       32.73       31.84      7.86 o 
   4   9  10        5.96        4.00      5.16 o 
   5   9  10       24.86       18.17      9.67 o 
  -5  10  10        8.78       -1.55     11.73 o 
  -4  10  10       37.12       40.73     12.37 o 
  -3  10  10        0.10        0.52      7.48 o 
  -2  10  10      241.56      261.51      8.38 o 
  -1  10  10       30.26       25.78      8.89 o 
   0  10  10      152.41      142.68     11.34 o 
   1  10  10        0.24       -4.12      4.64 o 
   2  10  10       93.55       97.31      8.76 o 
   3  10  10        3.00       -2.96      6.06 o 
   4  10  10        5.04        4.64      4.90 o 
  -3  11  10       63.71       59.42      9.41 o 
  -2  11  10        0.28       -3.22      6.57 o 
  -1  11  10       22.78       25.26      8.38 o 
   0  11  10        0.94        0.00      7.86 o 
   1  11  10       33.59       29.52      8.51 o 
   2  11  10       15.59       20.24      6.44 o 
   3  11  10        4.51       11.99      6.32 o 
  -9   0  11      117.51      111.49      6.06 o 
  -7   0  11      469.61      502.40     28.61 o 
  -5   0  11     1486.81     1416.09     18.43 o 
  -3   0  11      777.91      719.07      4.12 o 
  -1   0  11     4281.66     4298.28     82.62 o 
   1   0  11      285.37      240.89      3.74 o 
   3   0  11       22.91       33.12      4.38 o 
   5   0  11     1099.45     1104.31     13.28 o 
   7   0  11      172.66      168.97     10.57 o 
  -9   1  11       11.35       11.99      6.19 o 
  -8   1  11      132.72      131.98      8.25 o 
  -7   1  11       46.38       43.95      4.00 o 
  -6   1  11      550.86      532.69     26.55 o 
  -5   1  11      104.82      110.97      6.57 o 
  -4   1  11      202.63      204.55      5.28 o 
  -3   1  11       36.91       35.19      3.61 o 
  -2   1  11     2093.26     2134.77     62.25 o 
  -1   1  11      270.74      334.21      9.67 o 
   0   1  11     1567.86     1455.66     29.39 o 
   1   1  11       45.55       38.92      4.51 o 
   2   1  11      719.61      744.20     10.83 o 
   3   1  11      275.71      281.88      7.86 o 
   4   1  11       44.28       49.49      6.57 o 
   5   1  11       27.11       28.10      7.48 o 
   6   1  11      236.98      264.61      7.35 o 
   7   1  11        9.27        2.84      6.32 o 
   8   1  11        2.97       -7.35      9.67 o 
  -9   2  11       58.15       54.65      5.93 o 
  -8   2  11       10.00       11.86      5.67 o 
  -7   2  11      184.46      196.17      9.54 o 
  -6   2  11        0.23       -4.38      7.22 o 
  -5   2  11     1139.22     1163.47     46.53 o 
  -4   2  11        1.70       -1.55      4.64 o 
  -3   2  11      707.08      657.59     15.85 o 
  -2   2  11      219.56      220.40      7.35 o 
  -1   2  11      248.06      254.68      5.93 o 
   0   2  11      937.92     1043.61     18.82 o 
   1   2  11      920.47      890.23     22.81 o 
   2   2  11       12.60        1.80      4.64 o 
   3   2  11      760.58      774.23     10.70 o 
   4   2  11      234.49      236.90      7.86 o 
   5   2  11      209.66      229.42      5.54 o 
   6   2  11       34.67       28.36     10.57 o 
   7   2  11        0.68        0.77      6.96 o 
   8   2  11        0.78        8.64     10.18 o 
  -9   3  11        6.72        8.51      4.38 o 
  -8   3  11      109.54      115.10     10.44 o 
  -7   3  11       45.64       42.15      4.00 o 
  -6   3  11      562.10      555.38     13.79 o 
  -5   3  11        1.55       -1.80      8.25 o 
  -4   3  11      510.56      509.62     11.47 o 
  -3   3  11      132.65      143.19      9.28 o 
  -2   3  11      882.71      893.58     20.75 o 
  -1   3  11        0.58       -1.42      4.64 o 
   0   3  11      275.85      259.58      7.73 o 
   1   3  11       29.92       18.04      4.64 o 
   2   3  11     1633.03     1655.82     17.01 o 
   3   3  11      569.84      533.72     19.85 o 
   4   3  11        9.72       13.15      6.19 o 
   5   3  11        0.02       -7.09      7.60 o 
   6   3  11      109.71       93.06      8.51 o 
   7   3  11       15.93        8.25      9.92 o 
   8   3  11       41.19       51.56      8.12 o 
  -8   4  11        3.58        0.13      6.19 o 
  -7   4  11       87.76       85.45      9.67 o 
  -6   4  11       28.11       25.65      8.12 o 
  -5   4  11       29.75       40.47      5.28 o 
  -4   4  11       20.02       12.76      6.44 o 
  -3   4  11      576.31      588.76     13.02 o 
  -2   4  11       49.95       56.71      3.22 o 
  -1   4  11       56.44       54.52      5.54 o 
   0   4  11        7.49        5.80      3.74 o 
   1   4  11      896.48      945.01      6.96 o 
   2   4  11       55.74       58.26      5.67 o 
   3   4  11      324.62      319.77      7.60 o 
   4   4  11       23.77       17.01      4.38 o 
   5   4  11      169.33      158.79      9.02 o 
   6   4  11       23.96       20.11      5.41 o 
   7   4  11      144.86      149.12      7.35 o 
  -8   5  11       25.65       25.13     11.34 o 
  -7   5  11       35.84       38.02      8.89 o 
  -6   5  11      177.43      172.71      5.41 o 
  -5   5  11        2.63      -10.31     12.12 o 
  -4   5  11      751.26      749.61     18.43 o 
  -3   5  11        1.18       -1.80      5.80 o 
  -2   5  11      822.86      840.99     14.05 o 
  -1   5  11      183.28      175.80      8.76 o 
   0   5  11      325.69      314.23     16.88 o 
   1   5  11        2.89        7.86      8.51 o 
   2   5  11      604.96      602.04     15.34 o 
   3   5  11       54.66       53.62      6.83 o 
   4   5  11       45.77       42.15      9.28 o 
   5   5  11        0.95        0.64      7.99 o 
   6   5  11       40.20       51.04      6.44 o 
   7   5  11        1.87        6.70      8.89 o 
  -8   6  11        1.04       -1.55      5.93 o 
  -7   6  11       44.76       47.95      7.86 o 
  -6   6  11       41.35       17.40     21.14 o 
  -5   6  11      371.14      335.11     31.19 o 
  -4   6  11        5.20      -10.18     10.18 o 
  -3   6  11      298.65      316.68     14.31 o 
  -2   6  11       80.06       86.35      5.41 o 
  -1   6  11       24.44       27.32      5.80 o 
   0   6  11       93.22      108.27      5.16 o 
   1   6  11      870.97      908.01     50.01 o 
   2   6  11       30.44       26.42      4.38 o 
   3   6  11      161.23      161.37      5.67 o 
   4   6  11        5.08        0.00      8.38 o 
   5   6  11       31.43       38.54      9.41 o 
   6   6  11        7.73        6.83      5.93 o 
   7   6  11       50.21       42.92      5.67 o 
  -7   7  11        2.62       -4.51      7.73 o 
  -6   7  11      135.34      143.97     16.88 o 
  -5   7  11       20.07       10.05     16.76 o 
  -4   7  11      288.21      313.33      7.35 o 
  -3   7  11       54.96       57.23      6.06 o 
  -2   7  11      587.91      581.67     15.21 o 
  -1   7  11       19.01       17.53      2.96 o 
   0   7  11       19.58       19.46      6.70 o 
   1   7  11       59.31       53.36      5.41 o 
   2   7  11      404.61      437.19     19.72 o 
   3   7  11       57.55       55.42     10.44 o 
   4   7  11      138.45      139.84     10.31 o 
   5   7  11        3.88        4.12      5.67 o 
   6   7  11       46.93       39.57      7.35 o 
  -7   8  11       74.83       82.49      9.28 o 
  -6   8  11       16.76       19.85      9.67 o 
  -5   8  11      129.27      153.89     24.23 o 
  -4   8  11        0.40       -6.44      9.92 o 
  -3   8  11       93.98       91.90      9.02 o 
  -2   8  11      298.52      297.47      9.41 o 
  -1   8  11       42.76       37.89      5.28 o 
   0   8  11       96.81       95.38      4.51 o 
   1   8  11      185.51      194.11      7.35 o 
   2   8  11       19.00       13.66      8.38 o 
   3   8  11      222.81      188.69     51.68 o 
   4   8  11      142.74      133.79     14.95 o 
   5   8  11       79.81       83.91      9.28 o 
   6   8  11        3.17        8.64      5.54 o 
  -6   9  11       85.89       97.18     11.99 o 
  -5   9  11        0.47      -11.21     12.63 o 
  -4   9  11       67.73       71.92      7.60 o 
  -3   9  11        0.57       -5.54      7.48 o 
  -2   9  11      398.59      398.78     14.82 o 
  -1   9  11        1.57        2.71      9.02 o 
   0   9  11      179.93      172.71      9.67 o 
   1   9  11        0.17        1.03      4.00 o 
   2   9  11       33.88       33.90      5.41 o 
   3   9  11        7.99        9.41      7.99 o 
   4   9  11       28.76       32.35      4.90 o 
   5   9  11        0.24       -2.45      8.64 o 
  -5  10  11        0.65        5.67     13.28 o 
  -4  10  11        1.98        5.93     14.18 o 
  -3  10  11      102.85      118.83      8.76 o 
  -2  10  11       36.43       33.12      8.76 o 
  -1  10  11      155.74      152.60     12.24 o 
   0  10  11       33.63       33.25      9.15 o 
   1  10  11       71.43       64.96      5.80 o 
   2  10  11        0.56        4.25      7.48 o 
   3  10  11        4.78        3.48      4.25 o 
   4  10  11        1.62       -2.84      6.06 o 
  -3  11  11        3.67       -5.80     10.83 o 
  -2  11  11      119.24      132.24      6.32 o 
  -1  11  11        0.82       -2.71      5.80 o 
   0  11  11       19.31       18.30      5.16 o 
   1  11  11        3.40       -1.29      8.12 o 
   2  11  11       24.98       26.16     10.96 o 
  -8   0  12      163.35      192.69      8.38 o 
  -6   0  12      128.51      128.24      5.67 o 
  -4   0  12       46.25       46.66      4.90 o 
  -2   0  12     1131.37     1136.15     59.55 o 
   0   0  12      437.12      479.59      6.44 o 
   2   0  12       22.78       21.78      4.38 o 
   4   0  12     1373.95     1374.85     14.56 o 
   6   0  12       90.34       95.12     10.18 o 
   8   0  12       33.65       20.49     12.37 o 
  -9   1  12      103.92      126.95      9.41 o 
  -8   1  12        3.89        4.90      3.22 o 
  -7   1  12      342.09      344.39     17.01 o 
  -6   1  12      102.84       93.44      6.57 o 
  -5   1  12      240.73      219.24      7.60 o 
  -4   1  12       97.04       95.76      5.16 o 
  -3   1  12      568.08      583.48     16.37 o 
  -2   1  12       41.59       39.83     12.76 o 
  -1   1  12     2330.14     2329.26     41.37 o 
   0   1  12      352.61      341.30      5.67 o 
   1   1  12      954.06     1026.08     14.44 o 
   2   1  12       75.12       71.66      6.19 o 
   3   1  12       50.36       44.21      7.35 o 
   4   1  12      102.90       91.64      7.73 o 
   5   1  12      315.32      328.54      9.54 o 
   6   1  12        0.15       -1.68      5.80 o 
   7   1  12       65.29       62.77      6.70 o 
   8   1  12       15.04       22.17      6.83 o 
  -9   2  12        0.87       -0.13      6.83 o 
  -8   2  12      121.09      125.92     14.44 o 
  -7   2  12        5.71        4.77      7.09 o 
  -6   2  12      469.51      491.19     16.88 o 
  -5   2  12        0.90       -4.51      4.51 o 
  -4   2  12      280.63      273.37      7.86 o 
  -3   2  12      136.03      129.66      9.02 o 
  -2   2  12      764.25      743.94     14.44 o 
  -1   2  12       59.96       90.99      4.51 o 
   0   2  12      114.31      113.94      4.90 o 
   1   2  12       47.54       52.07      4.77 o 
   2   2  12      614.07      593.53      7.73 o 
   3   2  12       12.57        7.48      4.00 o 
   4   2  12      149.16      145.00      4.77 o 
   5   2  12        0.13       -1.16      4.64 o 
   6   2  12       96.45       88.42     10.18 o 
   7   2  12        2.85       -0.64      8.64 o 
   8   2  12        1.54       -3.61      8.12 o 
  -9   3  12        1.35       -4.64      5.03 o 
  -8   3  12        0.93       -3.74      5.80 o 
  -7   3  12      126.04      130.82      9.28 o 
  -6   3  12        4.62        4.64      9.28 o 
  -5   3  12      595.98      611.57     16.11 o 
  -4   3  12        7.51        8.89      8.12 o 
  -3   3  12      871.94      895.38     14.31 o 
  -2   3  12      200.19      205.06      7.73 o 
  -1   3  12      261.78      235.22     12.76 o 
   0   3  12      162.25      153.76      6.06 o 
   1   3  12      991.99      966.01     15.72 o 
   2   3  12       12.93       11.34      4.51 o 
   3   3  12      835.56      823.72     21.27 o 
   4   3  12      374.19      356.37      6.96 o 
   5   3  12      124.35      135.59      5.67 o 
   6   3  12       22.60       19.59      8.25 o 
   7   3  12       51.70       61.22      9.41 o 
  -8   4  12       33.43       37.51      5.03 o 
  -7   4  12        2.87        0.77      9.67 o 
  -6   4  12       90.14       98.21      8.12 o 
  -5   4  12        5.28        1.55      5.93 o 
  -4   4  12      223.05      229.29      6.44 o 
  -3   4  12        1.39        1.68      4.38 o 
  -2   4  12      107.73      102.98      6.44 o 
  -1   4  12      167.89      171.03      7.48 o 
   0   4  12      620.70      602.94     15.08 o 
   1   4  12      132.71      134.56      3.61 o 
   2   4  12      316.28      320.80      6.83 o 
   3   4  12        0.44        0.90      4.90 o 
   4   4  12      279.94      264.22      7.99 o 
   5   4  12        1.22        0.77      5.80 o 
   6   4  12       18.41       21.40      7.48 o 
   7   4  12        9.66        4.12      9.02 o 
  -8   5  12        1.02        5.03      8.89 o 
  -7   5  12       82.66       81.20      8.12 o 
  -6   5  12       83.92       70.50      8.25 o 
  -5   5  12      282.04      282.65     10.70 o 
  -4   5  12       75.75       50.40     11.60 o 
  -3   5  12      611.44      635.67     13.66 o 
  -2   5  12       16.99       16.50      6.19 o 
  -1   5  12      947.60      967.69     18.56 o 
   0   5  12      376.02      377.13     21.40 o 
   1   5  12      391.68      390.66     17.79 o 
   2   5  12       62.82       63.16      4.77 o 
   3   5  12      104.83      109.43      7.22 o 
   4   5  12        8.43        5.03      4.38 o 
   5   5  12       51.43       51.43      8.38 o 
   6   5  12       14.08        7.60      7.35 o 
   7   5  12        1.22        9.15     10.70 o 
  -8   6  12        5.97        1.16      7.73 o 
  -7   6  12        3.20        0.64      5.80 o 
  -6   6  12      143.00      147.32     16.11 o 
  -5   6  12       11.71        8.12      6.19 o 
  -4   6  12      420.12      422.49     13.28 o 
  -3   6  12        9.28       -2.58      7.60 o 
  -2   6  12      290.73      297.34     10.70 o 
  -1   6  12       84.99       84.81      5.93 o 
   0   6  12       14.63       11.86      5.67 o 
   1   6  12        2.53       -9.15      9.15 o 
   2   6  12      394.17      408.19     16.11 o 
   3   6  12       40.48       36.35      6.32 o 
   4   6  12       16.43       17.40      3.87 o 
   5   6  12       15.74       12.76      9.15 o 
   6   6  12       41.31       43.05      8.64 o 
  -7   7  12       25.25       35.44      7.35 o 
  -6   7  12        9.64        2.06     22.43 o 
  -5   7  12      205.57      202.61     14.95 o 
  -4   7  12        5.88       -1.29     18.69 o 
  -3   7  12      338.53      352.25     10.96 o 
  -2   7  12        8.23        8.38     10.18 o 
  -1   7  12       63.89       64.06      5.80 o 
   0   7  12      141.31      131.21      6.32 o 
   1   7  12      284.64      293.35      9.02 o 
   2   7  12       27.42       26.29      6.44 o 
   3   7  12      498.30      520.58     20.75 o 
   4   7  12       38.38       44.08      6.96 o 
   5   7  12       39.63       34.93     10.83 o 
   6   7  12        1.01       -4.38     15.34 o 
  -6   8  12       64.21       72.56     11.34 o 
  -5   8  12        1.36       -1.29      9.54 o 
  -4   8  12       94.61      106.33      7.60 o 
  -3   8  12       77.49       64.19     12.63 o 
  -2   8  12        2.36        3.61      4.38 o 
  -1   8  12       11.73       11.86      5.41 o 
   0   8  12      360.85      337.04     11.73 o 
   1   8  12        0.78       -1.42      5.16 o 
   2   8  12      141.13      151.96      7.35 o 
   3   8  12       31.24       27.71      4.12 o 
   4   8  12       45.99       45.11      7.35 o 
   5   8  12       20.74       22.68     12.12 o 
  -5   9  12       45.85       51.56     10.83 o 
  -4   9  12       14.79        5.93      9.92 o 
  -3   9  12      154.22      164.72      9.80 o 
  -2   9  12      109.00       94.22      8.51 o 
  -1   9  12      326.33      310.88     16.24 o 
   0   9  12        3.58        3.22      7.35 o 
   1   9  12       51.41       50.65      5.54 o 
   2   9  12        0.86       -3.35      8.12 o 
   3   9  12       34.43       40.60      9.15 o 
   4   9  12        0.15       -6.70      6.70 o 
  -4  10  12        0.70       -5.67      8.76 o 
  -3  10  12        3.27       -1.93     14.82 o 
  -2  10  12      230.30      226.46     13.79 o 
  -1  10  12        2.93        1.03      5.41 o 
   0  10  12       38.67       42.79      6.70 o 
   1  10  12        0.15       -1.80      7.73 o 
   2  10  12        6.51        9.41     11.73 o 
   3  10  12        1.10       -4.77      7.86 o 
  -2  11  12        2.31       -5.16     10.05 o 
  -1  11  12       98.54       97.83     10.70 o 
   0  11  12        7.74        7.09      7.48 o 
   1  11  12       40.60       42.40      5.54 o 
  -9   0  13       39.17       46.53      4.51 o 
  -7   0  13      372.95      385.50     12.50 o 
  -5   0  13       17.70       11.08      3.35 o 
  -3   0  13      521.31      518.00      8.12 o 
  -1   0  13     2943.20     2992.52     33.51 o 
   1   0  13       52.84       45.88      5.41 o 
   3   0  13      314.89      318.61      6.57 o 
   5   0  13      163.03      155.31      9.67 o 
   7   0  13       29.17       28.48     11.34 o 
  -9   1  13       14.71       12.76      4.12 o 
  -8   1  13      157.71      155.70      8.64 o 
  -7   1  13       42.91       38.92      4.90 o 
  -6   1  13       73.46       83.13      4.51 o 
  -5   1  13      510.61      532.44      4.90 o 
  -4   1  13      528.14      510.14      6.57 o 
  -3   1  13      396.72      393.49      8.25 o 
  -2   1  13     1544.45     1657.50     73.72 o 
  -1   1  13       11.35       11.21      4.77 o 
   0   1  13     1292.84     1234.49     18.82 o 
   1   1  13      170.03      158.40      3.87 o 
   2   1  13       20.63       22.81      6.44 o 
   3   1  13       11.84       14.82      4.38 o 
   4   1  13      612.96      641.22      8.25 o 
   5   1  13       22.19       16.88     10.70 o 
   6   1  13       77.14       87.64      6.70 o 
   7   1  13        0.72        4.77     10.05 o 
  -8   2  13        5.27        3.74      4.51 o 
  -7   2  13      230.64      220.66     14.95 o 
  -6   2  13       46.89       40.73      4.51 o 
  -5   2  13      604.71      616.86     11.08 o 
  -4   2  13        2.55        4.90      3.74 o 
  -3   2  13      235.34      225.17      5.93 o 
  -2   2  13       70.30       64.70      6.19 o 
  -1   2  13      141.37      144.87      5.54 o 
   0   2  13      101.79      101.56      5.67 o 
   1   2  13      546.17      538.62     11.86 o 
   2   2  13        5.94       -0.39      6.06 o 
   3   2  13      153.15      144.23      9.02 o 
   4   2  13       16.18       10.05      9.28 o 
   5   2  13      459.26      427.52     24.49 o 
   6   2  13        7.80        5.03      8.51 o 
   7   2  13       13.20        5.03      7.73 o 
  -8   3  13       48.20       53.10     12.76 o 
  -7   3  13        5.73        0.64      5.67 o 
  -6   3  13      146.23      116.39     23.07 o 
  -5   3  13       15.56        9.15      8.51 o 
  -4   3  13      678.46      663.77     17.40 o 
  -3   3  13       92.68       97.44      7.22 o 
  -2   3  13       67.52       60.32      6.70 o 
  -1   3  13       12.94       11.08      6.57 o 
   0   3  13      896.28      907.37     19.08 o 
   1   3  13      197.98      185.86      5.93 o 
   2   3  13      661.45      683.49      8.12 o 
   3   3  13      161.12      158.79      7.48 o 
   4   3  13      397.83      393.62      7.35 o 
   5   3  13        3.44       -2.71      9.54 o 
   6   3  13       21.47       19.72      8.38 o 
   7   3  13       51.16       64.83     14.56 o 
  -8   4  13        7.02        4.00      7.09 o 
  -7   4  13       34.92       34.41      9.80 o 
  -6   4  13       44.37       43.69      5.41 o 
  -5   4  13      195.78      212.28     13.15 o 
  -4   4  13       46.59       38.02      5.80 o 
  -3   4  13      542.42      524.06     11.47 o 
  -2   4  13       25.49       26.29      5.67 o 
  -1   4  13       39.06       38.80      3.87 o 
   0   4  13      369.93      391.43      9.28 o 
   1   4  13      498.69      502.15      6.83 o 
   2   4  13       15.48       12.89      4.51 o 
   3   4  13      546.90      520.06     13.28 o 
   4   4  13        1.29       -2.06     11.73 o 
   5   4  13        9.27        9.54      6.32 o 
   6   4  13        2.44       -4.00      8.51 o 
   7   4  13       49.91       61.48     11.47 o 
  -8   5  13       37.42       39.44      5.28 o 
  -7   5  13        0.23        2.58      9.28 o 
  -6   5  13       34.07       34.41      5.03 o 
  -5   5  13       58.78       37.76      8.38 o 
  -4   5  13      627.42      610.03     17.79 o 
  -3   5  13       12.75       11.60      6.96 o 
  -2   5  13      290.21      300.05     11.21 o 
  -1   5  13       74.63       71.40      5.54 o 
   0   5  13      850.53      900.28     46.40 o 
   1   5  13       59.09       58.39      5.28 o 
   2   5  13      262.22      262.93      5.03 o 
   3   5  13        0.07       -1.03      3.87 o 
   4   5  13       62.92       62.25      8.51 o 
   5   5  13       11.58        9.80      6.32 o 
   6   5  13       24.80       23.97     10.05 o 
   7   5  13        3.82        5.80     15.85 o 
  -7   6  13       22.69       25.00     10.70 o 
  -6   6  13        7.26        0.77      9.54 o 
  -5   6  13      202.07      189.34      7.99 o 
  -4   6  13        4.21       -4.64      9.80 o 
  -3   6  13      324.88      304.69     23.84 o 
  -2   6  13        4.72        4.00      8.76 o 
  -1   6  13       15.04       18.30      8.12 o 
   0   6  13      579.27      558.60     13.92 o 
   1   6  13      314.83      308.30     22.94 o 
   2   6  13       53.55       46.53      6.32 o 
   3   6  13       22.93       24.49      7.73 o 
   4   6  13       69.69       65.09      9.67 o 
   5   6  13       54.91       52.20      9.28 o 
   6   6  13        0.57        1.80      9.92 o 
  -7   7  13        0.11       -4.64     10.70 o 
  -6   7  13      105.45      102.34      8.51 o 
  -5   7  13       20.66       14.31     11.73 o 
  -4   7  13      218.49      231.10      9.67 o 
  -3   7  13       95.21       90.99      9.41 o 
  -2   7  13        9.55        9.15      5.28 o 
  -1   7  13       22.77       17.53      5.93 o 
   0   7  13      367.23      362.17     17.53 o 
   1   7  13        5.44        0.52      3.87 o 
   2   7  13      264.31      258.55     12.63 o 
   3   7  13       32.82       29.26      5.67 o 
   4   7  13      196.06      197.97     11.21 o 
   5   7  13       23.27       18.04      9.41 o 
   6   7  13       23.75       26.94      9.02 o 
  -6   8  13       16.71       11.34      9.54 o 
  -5   8  13       69.09       70.63      9.28 o 
  -4   8  13        7.11        4.25      6.96 o 
  -3   8  13      104.12      102.34      6.44 o 
  -2   8  13       72.44       71.53     10.18 o 
  -1   8  13       11.09        6.57      6.32 o 
   0   8  13       14.41       11.47      7.99 o 
   1   8  13      111.43      110.33      8.25 o 
   2   8  13        4.38       -0.77      4.51 o 
   3   8  13      112.82      111.23     12.89 o 
   4   8  13        5.98        5.80      7.99 o 
   5   8  13       45.15       59.29      6.96 o 
  -5   9  13        9.27        7.35      6.32 o 
  -4   9  13       15.09       11.47      9.15 o 
  -3   9  13       35.32       34.67     14.05 o 
  -2   9  13      125.31      124.63     14.44 o 
  -1   9  13       34.80       37.89      5.54 o 
   0   9  13      286.26      288.58     14.05 o 
   1   9  13        0.23       -2.84      6.19 o 
   2   9  13       17.71       17.92      6.19 o 
   3   9  13       29.97       27.20      8.51 o 
   4   9  13       33.84       40.34      7.48 o 
  -4  10  13       21.96       13.66     18.30 o 
  -3  10  13       33.49       42.40     10.57 o 
  -2  10  13        0.03        3.22     13.02 o 
  -1  10  13      131.41      130.82      7.22 o 
   0  10  13        1.09       -3.35      5.80 o 
   1  10  13       13.54       15.60      7.73 o 
   2  10  13        1.29        5.67      7.86 o 
   3  10  13       14.76       15.34      5.80 o 
  -1  11  13        0.14        4.90      8.51 o 
   0  11  13       81.28       22.56     33.90 o 
  -8   0  14      232.37      207.77      5.67 o 
  -6   0  14       18.75       25.91      5.03 o 
  -4   0  14       29.77       29.00      4.00 o 
  -2   0  14     1033.95     1004.42     28.87 o 
   0   0  14     2147.29     2243.68     15.72 o 
   2   0  14       20.45       11.21      5.54 o 
   4   0  14      326.70      314.87     10.05 o 
   6   0  14       85.38       79.39     11.21 o 
  -8   1  14        3.80        2.19      4.90 o 
  -7   1  14      114.50      118.32      6.32 o 
  -6   1  14        0.88       -2.84      3.61 o 
  -5   1  14       11.91        6.96      6.19 o 
  -4   1  14      421.67      421.46      8.25 o 
  -3   1  14      804.50      810.32     12.50 o 
  -2   1  14       30.78       33.51      3.35 o 
  -1   1  14      510.32      470.31      8.12 o 
   0   1  14        0.09       -3.74      5.67 o 
   1   1  14      540.29      589.66      7.86 o 
   2   1  14       53.74       52.72      7.48 o 
   3   1  14      469.43      442.34      6.32 o 
   4   1  14      155.29      147.19     15.85 o 
   5   1  14       70.39       97.18      7.09 o 
   6   1  14        1.58        0.13      9.41 o 
   7   1  14       17.58       23.33      8.25 o 
  -8   2  14      100.09      110.46     10.96 o 
  -7   2  14       20.95       20.88      5.67 o 
  -6   2  14      378.81      374.42     11.21 o 
  -5   2  14       15.17       15.98      6.19 o 
  -4   2  14      499.20      513.62     12.12 o 
  -3   2  14       64.56       61.74      5.41 o 
  -2   2  14      291.04      279.94      6.57 o 
  -1   2  14        2.57       -4.12      6.32 o 
   0   2  14      238.62      263.83      7.09 o 
   1   2  14        0.40        1.29      8.12 o 
   2   2  14       51.39       54.26      6.70 o 
   3   2  14        0.56       -2.32      7.99 o 
   4   2  14        1.73        5.80      5.54 o 
   5   2  14        3.57        3.74      6.57 o 
   6   2  14       89.07       33.38     28.23 o 
   7   2  14        0.76        5.80     10.83 o 
  -8   3  14       15.62       10.70      7.22 o 
  -7   3  14      123.80      131.34      9.54 o 
  -6   3  14        9.95        0.26      8.51 o 
  -5   3  14      391.30      399.94     12.24 o 
  -4   3  14       66.30       60.32      4.77 o 
  -3   3  14      195.77      193.33      5.54 o 
  -2   3  14       20.00       15.85      4.12 o 
  -1   3  14      596.85      613.51     28.61 o 
   0   3  14        7.03        0.00      7.99 o 
   1   3  14      459.98      440.15      6.96 o 
   2   3  14       25.94       22.30      6.57 o 
   3   3  14      241.78      234.70      5.80 o 
   4   3  14       51.61       48.72      5.28 o 
   5   3  14       83.31       88.67      6.83 o 
   6   3  14        6.02       10.31      8.89 o 
   7   3  14       57.17       73.08      5.28 o 
  -8   4  14       91.21      101.05      7.09 o 
  -7   4  14        0.10       -0.90      7.86 o 
  -6   4  14       44.15       43.31      5.80 o 
  -5   4  14        3.04        1.42      7.86 o 
  -4   4  14      273.48      285.23      6.44 o 
  -3   4  14        1.99       -2.96      8.25 o 
  -2   4  14      266.79      271.05      6.32 o 
  -1   4  14      117.84      116.90      5.03 o 
   0   4  14      522.05      523.93      7.48 o 
   1   4  14       34.93       32.22      5.80 o 
   2   4  14      215.45      217.69      8.12 o 
   3   4  14      126.61      112.78      6.06 o 
   4   4  14      222.84      222.20      7.99 o 
   5   4  14        5.72        3.48      4.90 o 
   6   4  14       13.77       19.33     11.99 o 
   7   4  14       13.03       23.84      7.73 o 
  -7   5  14       34.41       33.90      8.38 o 
  -6   5  14        0.41        5.03      9.15 o 
  -5   5  14       66.14       64.57      6.19 o 
  -4   5  14       46.93       31.84      8.12 o 
  -3   5  14      407.16      393.49      7.73 o 
  -2   5  14        1.80        2.45      5.80 o 
  -1   5  14       15.21       13.66      6.19 o 
   0   5  14       21.94       20.62      5.03 o 
   1   5  14      563.93      554.35     17.53 o 
   2   5  14        4.43        1.42      8.64 o 
   3   5  14      157.82      159.95     12.37 o 
   4   5  14       24.65       22.56      7.60 o 
   5   5  14       58.84       61.22      7.09 o 
   6   5  14        0.68       -5.28     11.99 o 
  -7   6  14        0.17        3.22      8.64 o 
  -6   6  14      148.91      160.72     12.37 o 
  -5   6  14        0.20       -3.74      7.48 o 
  -4   6  14      357.80      359.98     16.11 o 
  -3   6  14        2.70       -0.52      5.80 o 
  -2   6  14       76.68       81.84      7.99 o 
  -1   6  14        6.45        7.09      6.57 o 
   0   6  14       10.58        5.41      6.44 o 
   1   6  14        9.49        5.16     10.96 o 
   2   6  14      184.85      183.02     10.31 o 
   3   6  14       19.35       19.33      4.64 o 
   4   6  14       39.62       35.32     12.76 o 
   5   6  14       17.26       13.40      8.76 o 
   6   6  14        9.68        9.92      5.28 o 
  -6   7  14       12.85       -0.26      5.54 o 
  -5   7  14      207.38      201.71      6.83 o 
  -4   7  14       10.33        7.48      7.48 o 
  -3   7  14       46.22       45.63      6.96 o 
  -2   7  14        5.19        4.64      5.54 o 
  -1   7  14      377.05      372.74      7.99 o 
   0   7  14        0.18       -0.52      5.54 o 
   1   7  14      141.91      147.19      7.35 o 
   2   7  14        0.94       -4.77      8.89 o 
   3   7  14       48.33       53.10      6.83 o 
   4   7  14       44.95       45.63      6.83 o 
   5   7  14      118.35      119.99      9.54 o 
  -6   8  14       47.79       45.63     11.47 o 
  -5   8  14        6.27        2.84     14.95 o 
  -4   8  14      230.24      236.12     18.17 o 
  -3   8  14       50.47       52.59      6.19 o 
  -2   8  14       51.30       48.72      4.90 o 
  -1   8  14        0.04        1.55      4.51 o 
   0   8  14       26.82       27.32      7.99 o 
   1   8  14       23.06       19.72      4.64 o 
   2   8  14      117.27      117.42     12.63 o 
   3   8  14        0.08        0.90      9.54 o 
   4   8  14       58.23       72.43      8.51 o 
  -5   9  14       22.30       23.72      9.02 o 
  -4   9  14        2.88       14.82      8.64 o 
  -3   9  14      107.91      143.45     11.47 o 
  -2   9  14       23.34       29.90      6.44 o 
  -1   9  14        7.12        6.57      6.32 o 
   0   9  14        9.98       10.44      6.70 o 
   1   9  14      134.68      125.28      4.38 o 
   2   9  14       11.55        8.51      7.35 o 
   3   9  14       37.62       41.12      9.02 o 
  -3  10  14        2.80        6.83     11.34 o 
  -2  10  14       80.73       89.96     10.57 o 
  -1  10  14        2.56        8.89     11.99 o 
   0  10  14       44.14       44.60     10.96 o 
   1  10  14        0.31        0.00      6.19 o 
   2  10  14       20.54       26.04      7.73 o 
  -7   0  15      117.09      135.20      7.35 o 
  -5   0  15      354.00      332.40      4.77 o 
  -3   0  15      112.35      127.99      5.54 o 
  -1   0  15     1084.80     1114.49      6.96 o 
   1   0  15      166.21      159.82      5.67 o 
   3   0  15      598.25      615.83      7.86 o 
   5   0  15      119.50      115.10     11.34 o 
   7   0  15       18.81       21.27     13.02 o 
  -8   1  15      132.84      124.51      7.73 o 
  -7   1  15        1.03       -3.35      3.61 o 
  -6   1  15      179.50      182.38      6.83 o 
  -5   1  15       80.18       77.07      5.67 o 
  -4   1  15       42.59       35.96      5.67 o 
  -3   1  15        5.44        6.06      3.09 o 
  -2   1  15      285.00      300.70     11.86 o 
  -1   1  15        0.11       -0.26      4.90 o 
   0   1  15      322.66      302.63      7.73 o 
   1   1  15       32.63       35.32      8.51 o 
   2   1  15      252.95      245.66      6.96 o 
   3   1  15      137.11      129.79      9.80 o 
   4   1  15      231.50      247.85     10.96 o 
   5   1  15        0.58        9.41      6.44 o 
   6   1  15       20.06       13.15      9.54 o 
   7   1  15       14.24       16.76     12.76 o 
  -8   2  15       20.96       28.23      7.22 o 
  -7   2  15      147.15      146.42     12.24 o 
  -6   2  15        2.46       -3.87      5.67 o 
  -5   2  15      283.98      280.07      9.02 o 
  -4   2  15        9.70        6.06      5.93 o 
  -3   2  15      295.81      298.38      8.12 o 
  -2   2  15        0.84        0.26      4.25 o 
  -1   2  15      413.63      434.09      9.02 o 
   0   2  15        3.43        6.32      7.22 o 
   1   2  15      128.17      133.40      8.51 o 
   2   2  15       26.16       27.45      5.67 o 
   3   2  15      190.46      205.06      8.89 o 
   4   2  15       30.02       28.36      7.99 o 
   5   2  15        1.74       -2.45      5.93 o 
   6   2  15        6.15        1.80     10.83 o 
   7   2  15       32.17       51.30     11.47 o 
  -8   3  15       18.69       20.49      5.54 o 
  -7   3  15        4.86        7.86      6.44 o 
  -6   3  15      116.97      119.61      5.80 o 
  -5   3  15       17.66       16.11      6.06 o 
  -4   3  15      184.29      192.95      8.25 o 
  -3   3  15        0.85        0.52      8.89 o 
  -2   3  15      360.86      346.06      7.22 o 
  -1   3  15       35.78       36.35      6.57 o 
   0   3  15      587.78      597.40     12.12 o 
   1   3  15      235.12      227.62      6.96 o 
   2   3  15      183.69      188.95      5.03 o 
   3   3  15        3.36        6.44      6.96 o 
   4   3  15      120.21      110.97      5.16 o 
   5   3  15        8.36        2.84      5.80 o 
   6   3  15       61.05       63.93     10.18 o 
  -8   4  15       11.53       15.21      6.19 o 
  -7   4  15       45.63       52.46      4.25 o 
  -6   4  15        1.64       -3.09      7.60 o 
  -5   4  15      434.14      399.17     19.59 o 
  -4   4  15        3.39        3.09      3.48 o 
  -3   4  15      197.67      198.75     11.86 o 
  -2   4  15        0.24        0.39      4.64 o 
  -1   4  15      399.13      393.88      8.25 o 
   0   4  15      363.57      388.47      3.35 o 
   1   4  15      228.66      238.96      7.09 o 
   2   4  15       29.97       28.36      4.77 o 
   3   4  15      357.95      361.40     11.08 o 
   4   4  15       28.03       19.72      8.89 o 
   5   4  15       15.51       13.66      9.15 o 
   6   4  15       11.94        9.41      9.54 o 
  -7   5  15        0.01       -6.70      6.70 o 
  -6   5  15       40.41       47.43      7.73 o 
  -5   5  15        3.99        1.29     10.57 o 
  -4   5  15      248.90      203.64     23.97 o 
  -3   5  15        6.01        6.06      6.19 o 
  -2   5  15       51.36       53.36      6.06 o 
  -1   5  15       31.76       33.12      5.93 o 
   0   5  15       19.63       15.34      7.48 o 
   1   5  15        0.83       -4.38      4.38 o 
   2   5  15      236.76      237.54      8.38 o 
   3   5  15       42.12       42.15      5.67 o 
   4   5  15       68.71       66.51      6.96 o 
   5   5  15        2.66       -5.93     12.76 o 
   6   5  15       18.16       20.75     13.15 o 
  -7   6  15       27.05       22.17     12.24 o 
  -6   6  15        8.27        3.35      9.15 o 
  -5   6  15       94.78       96.67     16.76 o 
  -4   6  15       11.26        2.84      6.83 o 
  -3   6  15      222.32      206.87     17.01 o 
  -2   6  15       14.74       14.82     10.70 o 
  -1   6  15      357.77      360.11     10.57 o 
   0   6  15       42.44       40.60      6.57 o 
   1   6  15        1.31        0.39      6.57 o 
   2   6  15        2.15        3.74      8.89 o 
   3   6  15       47.14       49.75      8.12 o 
   4   6  15       93.91       80.30      7.73 o 
   5   6  15       37.06       36.09      5.93 o 
  -6   7  15       71.59       75.40      9.80 o 
  -5   7  15       12.04        1.29      6.57 o 
  -4   7  15      137.31      145.00      8.89 o 
  -3   7  15       20.74       22.81      7.99 o 
  -2   7  15      181.41      172.84      6.57 o 
  -1   7  15       62.78       60.96      6.96 o 
   0   7  15      234.60      227.74     19.59 o 
   1   7  15       47.01       40.99      5.54 o 
   2   7  15       47.46       49.11      5.67 o 
   3   7  15       18.51       19.20      8.38 o 
   4   7  15       73.57       74.11      7.09 o 
   5   7  15       14.70       16.88      5.67 o 
  -5   8  15       80.05       81.84      7.48 o 
  -4   8  15       16.94        4.38      5.67 o 
  -3   8  15       76.83       97.44     11.73 o 
  -2   8  15        0.01       -1.42      6.32 o 
  -1   8  15      194.11      197.20      8.38 o 
   0   8  15       32.87       33.00      6.06 o 
   1   8  15       89.51       85.97      8.76 o 
   2   8  15        4.08       -1.80      7.35 o 
   3   8  15       67.07       65.60     20.62 o 
   4   8  15        5.14        2.84      8.25 o 
  -4   9  15       19.22       16.11     10.18 o 
  -3   9  15        2.67        5.80     12.76 o 
  -2   9  15       34.73       21.01     26.55 o 
  -1   9  15       70.77       59.29      4.25 o 
   0   9  15       26.39       29.90      7.99 o 
   1   9  15        3.98        7.60      7.09 o 
   2   9  15       40.35       40.08      6.32 o 
   3   9  15        0.98        5.67      7.35 o 
  -2  10  15        1.14       -6.19     15.21 o 
  -1  10  15       94.58      114.32      7.48 o 
   0  10  15        5.11        1.55      8.89 o 
   1  10  15        1.85       -4.51      6.83 o 
  -8   0  16       37.36       41.37      4.51 o 
  -6   0  16      180.46      189.59      8.38 o 
  -4   0  16     1657.12     1660.33     37.12 o 
  -2   0  16       73.47       63.41      8.25 o 
   0   0  16      195.66      200.16      6.06 o 
   2   0  16      917.30      965.11      9.80 o 
   4   0  16      172.36      194.62     10.57 o 
   6   0  16        3.65       -5.41     12.37 o 
  -8   1  16        1.84        1.16      7.86 o 
  -7   1  16       79.66       87.26      6.57 o 
  -6   1  16        3.21       -1.29      5.41 o 
  -5   1  16      180.88      190.37      4.64 o 
  -4   1  16      190.61      188.95      6.19 o 
  -3   1  16      168.64      168.59      6.70 o 
  -2   1  16        5.33        4.25      7.99 o 
  -1   1  16      378.83      365.91      8.64 o 
   0   1  16      307.56      319.38      6.32 o 
   1   1  16       17.35       19.85      8.89 o 
   2   1  16       76.82       75.53      7.60 o 
   3   1  16      186.57      176.45      9.80 o 
   4   1  16       11.30       11.60      8.51 o 
   5   1  16       75.16       73.59      8.38 o 
   6   1  16        0.34        3.09      6.96 o 
  -8   2  16       47.39       51.17      7.48 o 
  -7   2  16        0.32       -0.39      5.80 o 
  -6   2  16      177.54      169.36      8.64 o 
  -5   2  16        1.99        1.29      5.80 o 
  -4   2  16       51.70       46.79      4.64 o 
  -3   2  16        3.48        1.93      5.93 o 
  -2   2  16      290.16      282.01     11.47 o 
  -1   2  16       24.42       25.78      5.54 o 
   0   2  16      320.71      325.83      7.99 o 
   1   2  16       60.11       61.87      7.35 o 
   2   2  16      159.66      148.22      7.22 o 
   3   2  16       65.01       73.85      7.22 o 
   4   2  16        5.83        4.25     10.18 o 
   5   2  16       22.08       22.04     10.31 o 
   6   2  16       24.41        0.77     21.40 o 
  -7   3  16       37.56       30.80     10.18 o 
  -6   3  16        5.59        4.77      4.51 o 
  -5   3  16      249.30      248.88     16.50 o 
  -4   3  16       95.73       82.36      9.28 o 
  -3   3  16       52.78       60.06      5.41 o 
  -2   3  16       12.08       13.02      6.32 o 
  -1   3  16      284.04      294.38     12.76 o 
   0   3  16       37.23       26.16      7.22 o 
   1   3  16      211.03      202.48      6.57 o 
   2   3  16        1.90        4.38      7.22 o 
   3   3  16      131.83      127.08     11.08 o 
   4   3  16      110.30       97.18      5.93 o 
   5   3  16       94.05       93.96      7.35 o 
   6   3  16        4.98       11.08     10.05 o 
  -7   4  16        0.04       -1.68      7.86 o 
  -6   4  16       62.09       59.68      5.54 o 
  -5   4  16        1.04        1.03      6.70 o 
  -4   4  16      449.35      421.85     23.33 o 
  -3   4  16        7.73        8.12      7.22 o 
  -2   4  16      275.35      283.94     12.37 o 
  -1   4  16        8.85        7.99      5.16 o 
   0   4  16      459.84      463.61      9.54 o 
   1   4  16      122.68      116.90      6.44 o 
   2   4  16      155.30      162.40     11.08 o 
   3   4  16        0.22       -0.90      8.76 o 
   4   4  16      146.32      147.96     11.21 o 
   5   4  16       13.27        9.54      7.86 o 
   6   4  16       21.30       17.92     10.31 o 
  -7   5  16       51.03       56.71      5.93 o 
  -6   5  16        0.89       -5.28      7.60 o 
  -5   5  16       50.99       56.20      9.28 o 
  -4   5  16        1.29        0.90      7.99 o 
  -3   5  16      125.48      124.12      7.86 o 
  -2   5  16        0.56       -7.22      7.22 o 
  -1   5  16      177.68      188.69      8.38 o 
   0   5  16        0.63        1.16      5.54 o 
   1   5  16        6.24        5.80      5.54 o 
   2   5  16       12.96       16.37      5.41 o 
   3   5  16      116.02      119.74      9.28 o 
   4   5  16        1.98       -3.48      7.48 o 
   5   5  16       14.70        8.51     11.34 o 
  -6   6  16       78.47       78.88      6.83 o 
  -5   6  16        5.95       -3.22     12.76 o 
  -4   6  16       36.93       36.22      9.80 o 
  -3   6  16        4.19        3.74      6.96 o 
  -2   6  16      318.82      320.67      8.51 o 
  -1   6  16        2.45        1.03      8.76 o 
   0   6  16      164.22      169.10      6.44 o 
   1   6  16       58.34       54.13      5.80 o 
   2   6  16        1.12        4.25      5.03 o 
   3   6  16       40.60       32.09      7.73 o 
   4   6  16       78.10       75.66     11.34 o 
   5   6  16       35.21       39.44      9.41 o 
  -6   7  16        0.09       -7.22      7.73 o 
  -5   7  16       88.05       87.00      8.25 o 
  -4   7  16        2.51       -0.52     12.12 o 
  -3   7  16       56.44       60.45      7.86 o 
  -2   7  16        8.30        9.28      5.28 o 
  -1   7  16      131.22      135.07     10.31 o 
   0   7  16        3.55       -0.77      7.09 o 
   1   7  16      198.64      189.21      8.25 o 
   2   7  16        3.96        5.93      5.41 o 
   3   7  16       40.31       44.72      7.22 o 
   4   7  16       16.30       11.21     10.44 o 
  -5   8  16        1.17        5.80      7.35 o 
  -4   8  16       56.51       65.22     11.86 o 
  -3   8  16        1.56        2.32     10.57 o 
  -2   8  16      104.79      115.48      8.51 o 
  -1   8  16       16.54       15.34      5.80 o 
   0   8  16      193.17      189.08     11.86 o 
   1   8  16       60.68       65.86      6.06 o 
   2   8  16       30.19       37.25      5.41 o 
   3   8  16        1.75        3.74      8.12 o 
  -3   9  16        4.94        7.22     10.31 o 
  -2   9  16        3.58        5.54      5.54 o 
  -1   9  16        5.82       13.92      6.96 o 
   0   9  16       36.96       36.99      6.70 o 
   1   9  16       36.64       32.87      9.80 o 
   2   9  16        0.21        6.19      8.89 o 
  -7   0  17       42.03       42.28      5.28 o 
  -5   0  17      167.06      169.62      6.32 o 
  -3   0  17      696.97      673.95     14.31 o 
  -1   0  17      191.86      198.36      5.67 o 
   1   0  17      926.23      932.89     14.05 o 
   3   0  17       49.54       50.40     14.44 o 
   5   0  17       53.56       34.93      5.80 o 
  -7   1  17        4.98        2.06      5.93 o 
  -6   1  17      158.70      163.82     12.76 o 
  -5   1  17       13.66       14.95      6.06 o 
  -4   1  17      195.44      208.67      6.70 o 
  -3   1  17      201.17      198.75      5.67 o 
  -2   1  17      158.69      175.03      8.89 o 
  -1   1  17        8.07        2.58      6.83 o 
   0   1  17       65.06       66.12      6.32 o 
   1   1  17      221.79      193.33     10.05 o 
   2   1  17      221.95      212.92     11.73 o 
   3   1  17        8.76        4.51      4.25 o 
   4   1  17       25.49       30.55      5.93 o 
   5   1  17        7.06        9.28      6.57 o 
   6   1  17       44.13       40.21     11.08 o 
  -7   2  17       49.25       47.30      5.67 o 
  -6   2  17        0.80        3.35      6.32 o 
  -5   2  17      141.38      139.59      7.22 o 
  -4   2  17      192.85      196.94     10.18 o 
  -3   2  17      114.50      107.88      5.67 o 
  -2   2  17       27.49       24.49      5.80 o 
  -1   2  17      218.43      229.55      9.92 o 
   0   2  17       34.02       29.26      5.41 o 
   1   2  17      101.83       91.25      6.83 o 
   2   2  17       25.74       20.62      6.32 o 
   3   2  17      148.96      152.47      8.64 o 
   4   2  17       13.75       13.66      6.70 o 
   5   2  17        5.39       11.34      6.96 o 
   6   2  17        2.95        8.38     14.05 o 
  -7   3  17        1.41       -0.39      9.15 o 
  -6   3  17       89.56       89.19      5.41 o 
  -5   3  17        5.00       -0.13      9.02 o 
  -4   3  17       85.68       91.90      7.86 o 
  -3   3  17        6.14        6.83      4.00 o 
  -2   3  17      254.03      239.99      6.83 o 
  -1   3  17        1.31        0.52      8.25 o 
   0   3  17      187.98      197.33      3.09 o 
   1   3  17        0.09       -5.54      6.96 o 
   2   3  17      186.37      185.60      5.16 o 
   3   3  17       28.93       26.29      9.54 o 
   4   3  17        1.93       -0.52      9.41 o 
   5   3  17       49.48       40.60      7.35 o 
   6   3  17       22.78       27.45      9.67 o 
  -7   4  17       88.45       90.74      7.86 o 
  -6   4  17        1.31        0.26      5.67 o 
  -5   4  17       73.64       71.66      9.15 o 
  -4   4  17        8.74        8.51      6.32 o 
  -3   4  17      348.41      322.48     11.73 o 
  -2   4  17        2.53        0.52      5.80 o 
  -1   4  17      217.86      214.86      8.51 o 
   0   4  17        0.03       -6.06      6.06 o 
   1   4  17      309.12      325.31      9.41 o 
   2   4  17       35.96       41.12      5.03 o 
   3   4  17       57.38       64.70     10.44 o 
   4   4  17       18.26       14.56      6.83 o 
   5   4  17       91.14       83.91      9.92 o 
  -6   5  17       24.70       29.90     11.73 o 
  -5   5  17        1.76        3.48      8.89 o 
  -4   5  17       68.18       65.48      8.25 o 
  -3   5  17       36.88       38.41      6.32 o 
  -2   5  17      193.72      200.16     11.99 o 
  -1   5  17        6.30        9.41      5.67 o 
   0   5  17        1.45       -0.13      7.48 o 
   1   5  17      137.34      135.85      8.51 o 
   2   5  17       59.11       64.96      8.38 o 
   3   5  17       19.89       17.66      8.76 o 
   4   5  17       79.15       61.61     15.72 o 
   5   5  17        2.61        1.80      9.54 o 
  -6   6  17        1.43        0.64      8.64 o 
  -5   6  17       21.52       15.98      8.38 o 
  -4   6  17       54.87       60.84      8.38 o 
  -3   6  17      102.36       97.18      8.12 o 
  -2   6  17        4.23        7.73      7.86 o 
  -1   6  17      156.21      159.56      7.48 o 
   0   6  17       13.73        7.86      7.60 o 
   1   6  17       44.80       46.53      8.12 o 
   2   6  17        0.27       -1.93      5.80 o 
   3   6  17       42.60       36.48      8.51 o 
   4   6  17       23.73       21.27      6.32 o 
  -5   7  17        0.01        2.06      7.35 o 
  -4   7  17       15.70       13.15     11.34 o 
  -3   7  17        1.00       -4.12      8.76 o 
  -2   7  17      164.46      154.15     16.11 o 
  -1   7  17       10.95        9.92      6.32 o 
   0   7  17      107.37      114.45      6.70 o 
   1   7  17        6.78        0.13      6.06 o 
   2   7  17       56.78       58.64     10.05 o 
   3   7  17        1.28        0.52      8.25 o 
   4   7  17        3.80       19.98      7.35 o 
  -4   8  17       17.38        9.02      7.73 o 
  -3   8  17       43.64       30.55     12.50 o 
  -2   8  17       14.96       12.37     12.37 o 
  -1   8  17      102.60      102.08      9.80 o 
   0   8  17       13.43        7.60      8.76 o 
   1   8  17       70.19       73.72      5.28 o 
   2   8  17        2.03        6.57     14.05 o 
   3   8  17       29.89       35.06      9.15 o 
  -2   9  17        1.75       -5.80      7.73 o 
  -1   9  17       13.92       17.53      5.93 o 
   0   9  17        3.59        3.09      8.25 o 
   1   9  17       10.08       11.99      7.99 o 
  -6   0  18      108.94      101.31     13.66 o 
  -4   0  18      412.82      400.97     14.18 o 
  -2   0  18       86.38       82.10      6.44 o 
   0   0  18      136.36      141.52      7.22 o 
   2   0  18      223.74      231.35     14.95 o 
   4   0  18       62.81       61.61      9.92 o 
  -7   1  18       42.24       35.57      8.64 o 
  -6   1  18        3.82        5.41      5.41 o 
  -5   1  18      228.00      220.53      5.41 o 
  -4   1  18       17.27       13.79      7.86 o 
  -3   1  18       74.21       84.55      8.64 o 
  -2   1  18       60.59       65.99      7.60 o 
  -1   1  18       43.83       39.44      9.54 o 
   0   1  18      202.49      197.46      6.70 o 
   1   1  18      329.62      359.34      8.25 o 
   2   1  18        0.36        2.71      6.06 o 
   3   1  18       47.71       50.27      9.02 o 
   4   1  18        0.49        3.87      6.83 o 
   5   1  18        4.88        4.51      8.38 o 
  -7   2  18       36.19       37.25      8.38 o 
  -6   2  18       74.32       70.76      7.48 o 
  -5   2  18        0.14       -0.13      4.25 o 
  -4   2  18        1.77       -1.93      5.54 o 
  -3   2  18       61.35       67.92      4.00 o 
  -2   2  18      432.19      444.66      9.80 o 
  -1   2  18        3.47        4.90      6.57 o 
   0   2  18       25.66       19.46      5.80 o 
   1   2  18        1.23        4.51      8.12 o 
   2   2  18      387.95      395.81      9.41 o 
   3   2  18       22.91       29.00      7.86 o 
   4   2  18       42.70       42.79      6.19 o 
   5   2  18        3.57        3.35     10.31 o 
  -7   3  18      126.79      146.93     10.96 o 
  -6   3  18       12.14        9.67      8.25 o 
  -5   3  18       72.58       49.49     22.30 o 
  -4   3  18       12.52       11.73      5.93 o 
  -3   3  18      152.32      159.43      6.57 o 
  -2   3  18        2.01        1.42      4.51 o 
  -1   3  18      193.63      197.20      7.22 o 
   0   3  18        1.59        0.13      4.90 o 
   1   3  18      277.35      293.48     13.02 o 
   2   3  18        6.52        6.19      7.73 o 
   3   3  18       17.35       21.91     10.96 o 
   4   3  18       40.76       31.84      6.83 o 
   5   3  18        2.01        1.42     11.73 o 
  -6   4  18       77.85       73.34      7.60 o 
  -5   4  18        4.27        5.41      9.92 o 
  -4   4  18      142.71      124.25     16.37 o 
  -3   4  18       26.89       17.79      6.06 o 
  -2   4  18      175.87      168.20     10.83 o 
  -1   4  18        0.10       -0.90      7.09 o 
   0   4  18      187.80      180.57      6.06 o 
   1   4  18        9.87        7.60      5.28 o 
   2   4  18       47.58       54.91      8.76 o 
   3   4  18        4.39       -2.96      6.70 o 
   4   4  18       52.29       48.59     10.70 o 
   5   4  18        0.04       -1.55     12.76 o 
  -6   5  18        0.61       -1.93     12.50 o 
  -5   5  18       30.26       27.97      6.06 o 
  -4   5  18        0.78       -2.71      5.80 o 
  -3   5  18       88.11       92.67      6.44 o 
  -2   5  18       13.33       13.40      8.76 o 
  -1   5  18      130.14      133.01      7.48 o 
   0   5  18        3.67       -0.26      6.96 o 
   1   5  18       35.13       36.35      5.41 o 
   2   5  18        1.24       -4.90      9.54 o 
   3   5  18       70.07       61.61      5.41 o 
   4   5  18        1.24       -0.90      5.80 o 
  -5   6  18        7.04        9.80     10.05 o 
  -4   6  18        2.31       -0.77      8.38 o 
  -3   6  18        1.05        0.26     10.57 o 
  -2   6  18      234.67      231.87     10.44 o 
  -1   6  18       14.07        8.12     10.96 o 
   0   6  18       15.18        9.67      6.32 o 
   1   6  18       33.17       34.28      7.99 o 
   2   6  18       64.19       61.22     10.18 o 
   3   6  18        0.35        3.61      7.60 o 
   4   6  18       29.47       37.12      5.54 o 
  -4   7  18        0.07       -1.42      9.67 o 
  -3   7  18      196.46      204.42      9.28 o 
  -2   7  18        0.04       -0.77      6.57 o 
  -1   7  18      116.13      121.67     10.83 o 
   0   7  18        4.54        2.96     12.50 o 
   1   7  18       31.57       33.51      6.70 o 
   2   7  18        9.55        6.70      5.54 o 
   3   7  18       21.91       21.40      7.86 o 
  -3   8  18       18.88       25.39     10.31 o 
  -2   8  18       23.86       25.39      6.44 o 
  -1   8  18       13.55       11.08      7.86 o 
   0   8  18      119.11      108.91      6.19 o 
   1   8  18        5.10       10.57      8.25 o 
   2   8  18       55.17       74.37      7.99 o 
  -7   0  19       46.73       39.44      3.61 o 
  -5   0  19      281.43      282.26     11.08 o 
  -3   0  19      447.89      453.81      7.09 o 
  -1   0  19        9.40       17.27      5.16 o 
   1   0  19       17.02       20.11      5.16 o 
   3   0  19      129.26      136.62      7.48 o 
   5   0  19       44.51       57.48      7.73 o 
  -7   1  19        9.93       10.83      7.99 o 
  -6   1  19      163.99      156.21     10.44 o 
  -5   1  19       12.71       14.31      5.41 o 
  -4   1  19      212.70      210.35      9.92 o 
  -3   1  19        8.88       10.57      5.16 o 
  -2   1  19       15.50       13.53      6.57 o 
  -1   1  19       50.08       54.91      9.67 o 
   0   1  19      207.54      218.08      7.48 o 
   1   1  19        0.02        1.29      5.28 o 
   2   1  19       62.45       72.56      4.38 o 
   3   1  19        2.48       -9.41      9.41 o 
   4   1  19       16.29       19.33      8.89 o 
   5   1  19       46.09       43.05      8.89 o 
  -7   2  19       33.70       34.93      9.15 o 
  -6   2  19       26.71       27.45      9.15 o 
  -5   2  19       55.66       52.46      7.22 o 
  -4   2  19       49.95       44.21      8.12 o 
  -3   2  19        3.10        0.00      6.06 o 
  -2   2  19        1.95        1.93      7.22 o 
  -1   2  19       86.39       84.29      7.09 o 
   0   2  19       41.07       36.22      7.86 o 
   1   2  19      422.53      408.96      7.60 o 
   2   2  19       38.77       35.83      8.64 o 
   3   2  19       38.08       33.12      9.67 o 
   4   2  19        2.09       -2.58      7.73 o 
   5   2  19       32.51       32.87      5.03 o 
  -6   3  19       31.99       32.61      7.86 o 
  -5   3  19        6.12        3.74      8.76 o 
  -4   3  19      117.82      115.23     10.44 o 
  -3   3  19       20.80       22.17      9.02 o 
  -2   3  19      142.91      141.65      9.15 o 
  -1   3  19        2.46       -5.16      7.99 o 
   0   3  19      117.31      126.18      9.02 o 
   1   3  19       31.44       31.45      5.80 o 
   2   3  19      117.71      119.99     10.96 o 
   3   3  19        2.10        0.52      8.51 o 
   4   3  19       32.20       34.93      6.44 o 
   5   3  19       13.02        7.48      8.76 o 
  -6   4  19        1.52       -4.25      8.12 o 
  -5   4  19       44.96       52.97      7.35 o 
  -4   4  19        3.14        1.03      6.32 o 
  -3   4  19      262.58      224.78     28.48 o 
  -2   4  19       24.35       18.43      6.70 o 
  -1   4  19       87.83       80.43      8.51 o 
   0   4  19       26.38       29.26      8.76 o 
   1   4  19       21.24       26.16      7.99 o 
   2   4  19        9.61        6.44      7.60 o 
   3   4  19       54.83       50.40      9.80 o 
   4   4  19       30.08       37.64     10.83 o 
  -5   5  19        2.69       -4.38      9.92 o 
  -4   5  19       57.59       55.42     11.08 o 
  -3   5  19        7.63        3.22      7.86 o 
  -2   5  19      170.90      168.59     11.99 o 
  -1   5  19        0.58       -3.35      6.96 o 
   0   5  19       68.70       71.02     11.21 o 
   1   5  19        2.26        2.06     11.99 o 
   2   5  19       12.62        3.35     14.56 o 
   3   5  19        4.64       -2.58     10.70 o 
   4   5  19       88.55       73.59     11.73 o 
  -5   6  19        3.85        2.96      6.83 o 
  -4   6  19        2.79        2.58      9.67 o 
  -3   6  19       95.34      109.43     11.21 o 
  -2   6  19        7.69       13.66      6.32 o 
  -1   6  19       85.09       84.16     10.83 o 
   0   6  19        2.52        3.48      7.48 o 
   1   6  19       32.86       22.81      9.02 o 
   2   6  19       15.88       13.28      9.15 o 
   3   6  19       12.79        9.41     15.85 o 
  -4   7  19       35.09       33.51      9.67 o 
  -3   7  19        0.31       -8.89      8.89 o 
  -2   7  19      119.64      139.71      9.41 o 
  -1   7  19        5.78        9.28      7.35 o 
   0   7  19       42.62       43.31      5.41 o 
   1   7  19        5.75       11.60      7.48 o 
   2   7  19       50.78       52.20      6.44 o 
  -2   8  19        0.25        4.00      8.89 o 
  -1   8  19       66.23       67.15     11.99 o 
   0   8  19        3.15        0.90     10.31 o 
  -6   0  20       87.98       88.67      9.54 o 
  -4   0  20      209.02      237.41     13.15 o 
  -2   0  20       99.38       86.35      9.15 o 
   0   0  20      162.34      156.08      5.54 o 
   2   0  20        0.80        9.41      9.28 o 
   4   0  20       20.33       16.76      9.15 o 
  -6   1  20        0.39        0.26      5.93 o 
  -5   1  20      128.99      128.89      7.22 o 
  -4   1  20        6.62        4.38      6.32 o 
  -3   1  20      307.98      310.75      9.67 o 
  -2   1  20       13.12       13.02      6.96 o 
  -1   1  20       19.70       18.43      7.86 o 
   0   1  20        0.73       -4.51      5.80 o 
   1   1  20      117.46      120.77      4.64 o 
   2   1  20       14.80        3.61      7.73 o 
   3   1  20       26.27       27.32      8.25 o 
   4   1  20        5.55        2.71      9.67 o 
  -6   2  20       35.72       42.66      9.67 o 
  -5   2  20        1.41       -0.26      6.96 o 
  -4   2  20       53.81       51.81      6.06 o 
  -3   2  20       28.40       28.61      7.48 o 
  -2   2  20        2.61       -0.13      6.44 o 
  -1   2  20       19.44       14.69      8.12 o 
   0   2  20      148.11      144.35     10.44 o 
   1   2  20        1.17        5.16      6.83 o 
   2   2  20      101.90       96.41     12.76 o 
   3   2  20       23.79       25.52      9.15 o 
   4   2  20       19.23       21.91      8.51 o 
  -6   3  20        0.12        0.52     11.34 o 
  -5   3  20       40.11       31.96      7.99 o 
  -4   3  20        6.81       12.63      9.67 o 
  -3   3  20       58.16       50.91      7.86 o 
  -2   3  20        4.40        2.06      6.19 o 
  -1   3  20       60.10       60.45      7.35 o 
   0   3  20        4.35        5.16      6.19 o 
   1   3  20      148.81      143.71      7.99 o 
   2   3  20       33.74       26.94      5.41 o 
   3   3  20       67.94       78.62     10.18 o 
   4   3  20        3.88       -0.90     10.83 o 
  -5   4  20        4.36        0.26      7.48 o 
  -4   4  20       67.91       63.54      7.48 o 
  -3   4  20        0.03       -0.52      5.28 o 
  -2   4  20      131.11      126.83      8.51 o 
  -1   4  20        1.19        7.09      5.41 o 
   0   4  20       80.58       81.33      7.60 o 
   1   4  20       14.60       14.69      7.35 o 
   2   4  20        0.55        0.52      8.25 o 
   3   4  20       19.19       25.26      7.73 o 
   4   4  20       39.44       49.11     12.76 o 
  -5   5  20       15.86       18.30     10.18 o 
  -4   5  20        0.07        6.19      8.64 o 
  -3   5  20      178.72      174.26     14.31 o 
  -2   5  20        0.13        1.16      7.60 o 
  -1   5  20       99.60       98.60      9.54 o 
   0   5  20        2.15       -2.84      7.22 o 
   1   5  20       32.45       38.15      7.99 o 
   2   5  20        4.61        3.22      6.32 o 
   3   5  20        0.46       -5.28     13.92 o 
  -4   6  20       30.52       46.14     13.66 o 
  -3   6  20        3.95       -5.03      7.35 o 
  -2   6  20       58.26       56.97      6.44 o 
  -1   6  20        0.02       -0.64      6.70 o 
   0   6  20        9.57       10.96      9.15 o 
   1   6  20       34.42       31.06     13.28 o 
   2   6  20       64.29       47.43     12.12 o 
  -2   7  20        1.45       -5.93      7.48 o 
  -1   7  20       63.34       69.08      6.70 o 
   0   7  20       13.30       13.79     10.96 o 
   1   7  20       62.01       64.19      9.28 o 
  -5   0  21       83.32       84.81      6.44 o 
  -3   0  21       44.10       57.23      7.86 o 
  -1   0  21      268.82      272.73      8.51 o 
   1   0  21        1.80        1.16      5.28 o 
   3   0  21        0.44       -3.35      8.64 o 
  -6   1  21       23.42       21.01      6.06 o 
  -5   1  21        2.00        4.12      7.22 o 
  -4   1  21       99.32       99.24     12.37 o 
  -3   1  21       32.30       24.75      6.06 o 
  -2   1  21       85.23       95.76      8.76 o 
  -1   1  21       13.70       12.89      3.87 o 
   0   1  21       82.26       84.81      7.73 o 
   1   1  21        1.08       -1.16     10.31 o 
   2   1  21       56.02       60.06      9.02 o 
   3   1  21        1.81        1.93      8.76 o 
   4   1  21       33.95       39.70      9.15 o 
  -5   2  21       35.71       34.54      5.93 o 
  -4   2  21        4.18        4.12      5.41 o 
  -3   2  21       42.31       46.79      6.83 o 
  -2   2  21        0.33       -0.90      7.22 o 
  -1   2  21       27.98       37.89      7.35 o 
   0   2  21        2.49        1.93      5.03 o 
   1   2  21      159.29      147.83      9.54 o 
   2   2  21       12.29       11.34      6.96 o 
   3   2  21       34.74       33.51      7.22 o 
  -5   3  21        0.81        4.00      6.19 o 
  -4   3  21       39.46       42.15      6.19 o 
  -3   3  21      114.04      106.07      7.99 o 
  -2   3  21       64.95       65.48      8.25 o 
  -1   3  21       47.81       46.79     10.57 o 
   0   3  21       87.51       85.84     11.60 o 
   1   3  21       14.22        9.54     11.34 o 
   2   3  21       77.18       81.20     12.12 o 
   3   3  21        7.99        3.22     10.44 o 
  -5   4  21       30.37       21.27     10.57 o 
  -4   4  21        0.00       -4.12      6.44 o 
  -3   4  21       45.08       41.89      9.02 o 
  -2   4  21        0.78       -2.06      6.83 o 
  -1   4  21       88.85       85.45      7.99 o 
   0   4  21        0.83       -1.80      6.57 o 
   1   4  21        0.59        1.16      6.96 o 
   2   4  21       56.64       51.17      9.02 o 
   3   4  21       24.08       15.47     13.92 o 
  -4   5  21       58.13       62.64      9.92 o 
  -3   5  21        3.21        2.84     10.44 o 
  -2   5  21       80.80       73.85      6.44 o 
  -1   5  21        2.78       -0.13      8.25 o 
   0   5  21       40.37       40.21     11.86 o 
   1   5  21        0.07       -3.48      9.80 o 
   2   5  21        7.93        6.57      7.99 o 
  -3   6  21       54.12       60.32     10.31 o 
  -2   6  21        7.17        2.19      8.64 o 
  -1   6  21       15.50       14.18      5.28 o 
   0   6  21       14.28       14.05     11.47 o 
   1   6  21       15.18       11.47      5.28 o 
  -4   0  22       95.55       97.70      7.73 o 
  -2   0  22       91.02      104.01      9.41 o 
   0   0  22        7.02       -7.73      7.73 o 
   2   0  22        7.27        5.41      7.35 o 
  -5   1  22       32.83       33.25      5.67 o 
  -4   1  22        0.67       -2.19      6.44 o 
  -3   1  22       46.35       45.63      6.70 o 
  -2   1  22       75.20       66.89      6.44 o 
  -1   1  22      124.85      122.06     11.86 o 
   0   1  22        3.58        3.87      7.09 o 
   1   1  22       11.50       14.69     12.24 o 
   2   1  22       19.78       16.50      9.28 o 
   3   1  22       44.41       51.56     11.99 o 
  -5   2  22        7.28        6.57      7.22 o 
  -4   2  22       36.22       39.44      5.80 o 
  -3   2  22        1.68       -0.39      8.38 o 
  -2   2  22        4.01       11.86      4.90 o 
  -1   2  22       20.02       18.82      8.12 o 
   0   2  22      116.52      111.49      7.22 o 
   1   2  22        2.90        0.26      6.83 o 
   2   2  22      126.10      129.15     14.69 o 
   3   2  22        1.61        3.61      6.57 o 
  -4   3  22        1.72       -0.52      9.41 o 
  -3   3  22        3.36        1.03      7.73 o 
  -2   3  22       43.91       41.89      6.32 o 
  -1   3  22      103.62      105.95     10.05 o 
   0   3  22        0.41       -2.58      9.28 o 
   1   3  22       25.71       30.03      8.12 o 
   2   3  22        0.14       -2.71      8.25 o 
  -4   4  22       51.54       52.20      9.41 o 
  -3   4  22        0.88       -2.58      8.89 o 
  -2   4  22       43.12       43.56      5.80 o 
  -1   4  22        2.24       -1.80      9.02 o 
   0   4  22       22.59       23.97     12.12 o 
   1   4  22        1.99        2.96     14.44 o 
   2   4  22        0.41        1.16      7.48 o 
  -3   5  22       60.38       60.96     10.44 o 
  -2   5  22        3.43        3.35      7.09 o 
  -1   5  22       36.58       33.25      6.06 o 
   0   5  22        5.96        9.15      5.93 o 
   1   5  22       27.55       23.59      8.38 o 
  -3   0  23       85.36       92.28      9.15 o 
  -1   0  23       30.27       25.26      4.90 o 
   1   0  23        3.71        7.73     13.40 o 
  -4   1  23       33.90       33.90      6.32 o 
  -3   1  23       24.27       21.27      9.28 o 
  -2   1  23      105.44      109.04      9.15 o 
  -1   1  23        0.25        5.67      5.80 o 
   0   1  23       19.12       21.91      6.44 o 
   1   1  23        7.34        6.44      9.92 o 
   2   1  23        5.23        9.92     13.40 o 
  -4   2  23        2.08        4.12      7.99 o 
  -3   2  23       31.16       29.00      8.64 o 
  -2   2  23        5.09        8.64     10.31 o 
  -1   2  23       30.14       36.22      8.64 o 
   0   2  23        8.32        5.80     10.18 o 
   1   2  23       55.41       55.68      8.89 o 
   2   2  23        0.12        0.39      4.90 o 
  -3   3  23        3.60       10.70     12.24 o 
  -2   3  23        5.89        7.86     10.05 o 
  -1   3  23       13.42       18.04      7.60 o 
   0   3  23       31.68       28.74     11.73 o 
   1   3  23        0.36        2.84      6.06 o 
  -2   4  23        0.01       -2.19     12.37 o 
  -1   4  23       35.61       36.60      9.41 o 
   0   4  23        4.46        8.89      8.76 o 
  -2   0  24       46.86       57.23      7.99 o 
   0   0  24       16.82       21.78     10.18 o 
  -2   1  24        0.04       -4.38      7.22 o 
  -1   1  24       41.97       35.57      9.92 o 
   0   1  24        0.10        4.90     11.99 o 
  -2   2  24      172.49      181.99     13.53 o 
  -1   2  24        2.39        1.03     17.14 o 
   0   2  24        0.65       16.63      5.41 o 
                                                 
